# Supplementary material for: Age-related changes in circadian regulation of the human plasma lipidome
Source: Commun Biol. 2023 Jul 20;6:756. doi: 10.1038/s42003-023-05102-8 (PMC10359364; doi:10.1038/s42003-023-05102-8)
Supplement: Supplementary file 4 — Supplementary Data [file 42003_2023_5102_MOESM4_ESM.xlsx]

## Sheet: Fig 1a
Group	Decimal Clocktime of Bedtime
Older	21.03
Older	21.3
Older	21.47
Younger	21.7333
Older	22.03
Older	22.03
Older	22.12
Younger	22.5833
Older	22.67
Younger	22.9833
Older	23.02
Older	23.03
Older	23.35
Younger	23.4833
Younger	23.5167
Older	23.95
Older	23.98
Younger	23.9833
Younger	24.0333
Younger	24.1667
Younger	24.4833
Younger	24.55
Younger	25.6167
Younger	25.9

## Sheet: Fig 1b
Group	Decimal Clocktime of DLMO
Younger	22.3456
Younger	23.2961
Younger	24.8797
Younger	22.2461
Younger	21.8284
Younger	22.3623
Younger	21.5503
Younger	21.2195
Younger	22.5403
Younger	21.0031
Younger	21.3562
Younger	24.585
Older	20.0957
Older	20.5255
Older	21.602
Older	21.1278
Older	21.9832
Older	22.0237
Older	20.77
Older	20.0013
Older	24.0782
Older	21.8012
Older	22.0287
Older	19.3228

## Sheet: Fig 1c
Decimal Clocktime of DLMO	Decimal Clocktime of Bedtime
22.3456	22.9833
23.2961	24.4833
24.8797	25.6167
22.2461	23.4833
21.8284	24.0333
22.3623	23.9833
21.5503	22.5833
21.2195	24.1667
22.5403	24.55
21.0031	23.5167
21.3562	21.7333
24.585	25.9
20.0957	21.03
20.5255	22.03
21.602	23.98
21.1278	21.47
21.9832	23.02
22.0237	23.03
20.77	21.3
20.0013	22.03
24.0782	23.95
21.8012	22.67
22.0287	23.35
19.3228	22.12

## Sheet: Fig 1d
Group	Melatonin Amplitude
Younger	36.6128
Younger	14.0147
Younger	32.8101
Younger	46.6575
Younger	41.7884
Younger	18.814
Younger	43.2241
Younger	36.2969
Younger	21.4692
Younger	39.7953
Younger	18.3447
Younger	37.5559
Older	21.272
Older	33.615
Older	30.887
Older	23.972
Older	10.521
Older	12.983
Older	19.598
Older	28.362
Older	21.778
Older	54.688
Older	97.507
Older	53.095

## Sheet: Fig 1e
Group	Melatonin to Bedtime Phase Difference (h)
Younger	-0.63773
Younger	-1.18723
Younger	-0.73696
Younger	-1.23722
Younger	-2.20494
Younger	-1.62099
Younger	-1.033
Younger	-2.94712
Younger	-2.00965
Younger	-2.51362
Younger	-0.37713
Younger	-1.31505
Older	-0.93433
Older	-1.5045
Older	-2.378
Older	-0.34217
Older	-1.03683
Older	-1.00633
Older	-0.53
Older	-2.02867
Older	0.12817
Older	-0.86883
Older	-1.32133
Older	-2.79717

## Sheet: Fig 2a
Lipid	Class	Relative clock time	Lipid [Zscore]
Cer(d34:0)	Cer	9.5	-1.13456
Cer(d34:0)	Cer	12.5	-0.77168
Cer(d34:0)	Cer	15.5	-0.29314
Cer(d34:0)	Cer	18.5	0.15123
Cer(d34:0)	Cer	21.5	0.43161
Cer(d34:0)	Cer	0.5	0.51424
Cer(d34:0)	Cer	3.5	0.48121
Cer(d34:0)	Cer	6.5	0.48233
Cer(d34:0)	Cer	9.5	0.64742
Cer(d34:1)	Cer	9.5	-0.38399
Cer(d34:1)	Cer	12.5	-0.12581
Cer(d34:1)	Cer	15.5	0.17882
Cer(d34:1)	Cer	18.5	0.36649
Cer(d34:1)	Cer	21.5	0.34228
Cer(d34:1)	Cer	0.5	0.13539
Cer(d34:1)	Cer	3.5	-0.11798
Cer(d34:1)	Cer	6.5	-0.2544
Cer(d34:1)	Cer	9.5	-0.17895
Cer(d40:0)	Cer	9.5	-0.51243
Cer(d40:0)	Cer	12.5	-0.22981
Cer(d40:0)	Cer	15.5	0.12471
Cer(d40:0)	Cer	18.5	0.36897
Cer(d40:0)	Cer	21.5	0.38537
Cer(d40:0)	Cer	0.5	0.18978
Cer(d40:0)	Cer	3.5	-0.07773
Cer(d40:0)	Cer	6.5	-0.235
Cer(d40:0)	Cer	9.5	-0.16441
Cer(d42:0)	Cer	9.5	-0.77804
Cer(d42:0)	Cer	12.5	-0.36792
Cer(d42:0)	Cer	15.5	0.10763
Cer(d42:0)	Cer	18.5	0.42821
Cer(d42:0)	Cer	21.5	0.4642
Cer(d42:0)	Cer	0.5	0.25268
Cer(d42:0)	Cer	3.5	-0.0243
Cer(d42:0)	Cer	6.5	-0.14634
Cer(d42:0)	Cer	9.5	0.01621
Cer(d42:0)	Cer	9.5	-0.8676
Cer(d42:0)	Cer	12.5	-0.66538
Cer(d42:0)	Cer	15.5	-0.27387
Cer(d42:0)	Cer	18.5	0.15873
Cer(d42:0)	Cer	21.5	0.46019
Cer(d42:0)	Cer	0.5	0.53506
Cer(d42:0)	Cer	3.5	0.42065
Cer(d42:0)	Cer	6.5	0.2651
Cer(d42:0)	Cer	9.5	0.24069
Cer(d42:1)	Cer	9.5	-0.47941
Cer(d42:1)	Cer	12.5	-0.24056
Cer(d42:1)	Cer	15.5	0.08932
Cer(d42:1)	Cer	18.5	0.34183
Cer(d42:1)	Cer	21.5	0.3939
Cer(d42:1)	Cer	0.5	0.23986
Cer(d42:1)	Cer	3.5	-0.00523
Cer(d42:1)	Cer	6.5	-0.17298
Cer(d42:1)	Cer	9.5	-0.1403
Cer(d43:1)	Cer	9.5	-0.39201
Cer(d43:1)	Cer	12.5	-0.27006
Cer(d43:1)	Cer	15.5	-0.01048
Cer(d43:1)	Cer	18.5	0.25077
Cer(d43:1)	Cer	21.5	0.37675
Cer(d43:1)	Cer	0.5	0.30975
Cer(d43:1)	Cer	3.5	0.10512
Cer(d43:1)	Cer	6.5	-0.1012
Cer(d43:1)	Cer	9.5	-0.17227
DG(34:0)	DG	9.5	-0.2842
DG(34:0)	DG	12.5	0.00547
DG(34:0)	DG	15.5	0.08217
DG(34:0)	DG	18.5	-0.02546
DG(34:0)	DG	21.5	-0.1808
DG(34:0)	DG	0.5	-0.2193
DG(34:0)	DG	3.5	-0.04483
DG(34:0)	DG	6.5	0.31398
DG(34:0)	DG	9.5	0.72052
DG(38:5)	DG	9.5	-0.11279
DG(38:5)	DG	12.5	0.24101
DG(38:5)	DG	15.5	0.38151
DG(38:5)	DG	18.5	0.24998
DG(38:5)	DG	21.5	-0.05296
DG(38:5)	DG	0.5	-0.32628
DG(38:5)	DG	3.5	-0.38631
DG(38:5)	DG	6.5	-0.17431
DG(38:5)	DG	9.5	0.20912
LPC(18:2)	LPC	9.5	-1.05457
LPC(18:2)	LPC	12.5	-0.6762
LPC(18:2)	LPC	15.5	-0.21262
LPC(18:2)	LPC	18.5	0.18431
LPC(18:2)	LPC	21.5	0.40178
LPC(18:2)	LPC	0.5	0.4321
LPC(18:2)	LPC	3.5	0.3772
LPC(18:2)	LPC	6.5	0.38893
LPC(18:2)	LPC	9.5	0.5801
LPC(20:3)	LPC	9.5	-1.09383
LPC(20:3)	LPC	12.5	-0.71625
LPC(20:3)	LPC	15.5	-0.16192
LPC(20:3)	LPC	18.5	0.34345
LPC(20:3)	LPC	21.5	0.60282
LPC(20:3)	LPC	0.5	0.56325
LPC(20:3)	LPC	3.5	0.34691
LPC(20:3)	LPC	6.5	0.17951
LPC(20:3)	LPC	9.5	0.2581
LPC(20:4)	LPC	9.5	-1.08262
LPC(20:4)	LPC	12.5	-0.64655
LPC(20:4)	LPC	15.5	-0.03194
LPC(20:4)	LPC	18.5	0.48406
LPC(20:4)	LPC	21.5	0.68207
LPC(20:4)	LPC	0.5	0.52896
LPC(20:4)	LPC	3.5	0.19728
LPC(20:4)	LPC	6.5	-0.03582
LPC(20:4)	LPC	9.5	0.04905
LPC(22:5)	LPC	9.5	-1.15788
LPC(22:5)	LPC	12.5	-0.61423
LPC(22:5)	LPC	15.5	0.04701
LPC(22:5)	LPC	18.5	0.53778
LPC(22:5)	LPC	21.5	0.66991
LPC(22:5)	LPC	0.5	0.46528
LPC(22:5)	LPC	3.5	0.14304
LPC(22:5)	LPC	6.5	-0.00879
LPC(22:5)	LPC	9.5	0.19803
LPC(22:6)	LPC	9.5	-1.20302
LPC(22:6)	LPC	12.5	-0.65485
LPC(22:6)	LPC	15.5	0.06903
LPC(22:6)	LPC	18.5	0.63205
LPC(22:6)	LPC	21.5	0.79187
LPC(22:6)	LPC	0.5	0.54232
LPC(22:6)	LPC	3.5	0.11704
LPC(22:6)	LPC	6.5	-0.14741
LPC(22:6)	LPC	9.5	-0.00869
LPE(18:2)	LPE	9.5	-1.08358
LPE(18:2)	LPE	12.5	-0.58253
LPE(18:2)	LPE	15.5	0.05688
LPE(18:2)	LPE	18.5	0.54315
LPE(18:2)	LPE	21.5	0.67449
LPE(18:2)	LPE	0.5	0.45702
LPE(18:2)	LPE	3.5	0.10116
LPE(18:2)	LPE	6.5	-0.1016
LPE(18:2)	LPE	9.5	0.05055
LPE(20:4)	LPE	9.5	-0.72391
LPE(20:4)	LPE	12.5	-0.29179
LPE(20:4)	LPE	15.5	0.26922
LPE(20:4)	LPE	18.5	0.65459
LPE(20:4)	LPE	21.5	0.66269
LPE(20:4)	LPE	0.5	0.31286
LPE(20:4)	LPE	3.5	-0.16589
LPE(20:4)	LPE	6.5	-0.46904
LPE(20:4)	LPE	9.5	-0.39493
PC(32:2)	PC	9.5	-0.16274
PC(32:2)	PC	12.5	0.04607
PC(32:2)	PC	15.5	0.11503
PC(32:2)	PC	18.5	0.04697
PC(32:2)	PC	21.5	-0.07502
PC(32:2)	PC	0.5	-0.13624
PC(32:2)	PC	3.5	-0.05761
PC(32:2)	PC	6.5	0.15805
PC(32:2)	PC	9.5	0.42764
PC(34:0)	PC	9.5	-0.36544
PC(34:0)	PC	12.5	-0.35468
PC(34:0)	PC	15.5	-0.20635
PC(34:0)	PC	18.5	0.02061
PC(34:0)	PC	21.5	0.22118
PC(34:0)	PC	0.5	0.30582
PC(34:0)	PC	3.5	0.25289
PC(34:0)	PC	6.5	0.12132
PC(34:0)	PC	9.5	0.01613
PC(34:1)	PC	9.5	0.02769
PC(34:1)	PC	12.5	0.24149
PC(34:1)	PC	15.5	0.47101
PC(34:1)	PC	18.5	0.52593
PC(34:1)	PC	21.5	0.31818
PC(34:1)	PC	0.5	-0.08642
PC(34:1)	PC	3.5	-0.50678
PC(34:1)	PC	6.5	-0.75254
PC(34:1)	PC	9.5	-0.73565
PC(34:3)	PC	9.5	-0.42877
PC(34:3)	PC	12.5	-0.09352
PC(34:3)	PC	15.5	0.22217
PC(34:3)	PC	18.5	0.36472
PC(34:3)	PC	21.5	0.28194
PC(34:3)	PC	0.5	0.05366
PC(34:3)	PC	3.5	-0.1551
PC(34:3)	PC	6.5	-0.19073
PC(34:3)	PC	9.5	-0.00103
PC(36:1)	PC	9.5	-0.61553
PC(36:1)	PC	12.5	-0.31169
PC(36:1)	PC	15.5	0.12365
PC(36:1)	PC	18.5	0.4565
PC(36:1)	PC	21.5	0.51292
PC(36:1)	PC	0.5	0.28089
PC(36:1)	PC	3.5	-0.08267
PC(36:1)	PC	6.5	-0.34377
PC(36:1)	PC	9.5	-0.32845
PC(36:2)	PC	9.5	-0.85606
PC(36:2)	PC	12.5	-0.4778
PC(36:2)	PC	15.5	-0.08399
PC(36:2)	PC	18.5	0.19494
PC(36:2)	PC	21.5	0.29585
PC(36:2)	PC	0.5	0.25987
PC(36:2)	PC	3.5	0.20832
PC(36:2)	PC	6.5	0.27163
PC(36:2)	PC	9.5	0.51297
PC(36:2)	PC	9.5	-0.85024
PC(36:2)	PC	12.5	-0.48898
PC(36:2)	PC	15.5	-0.04579
PC(36:2)	PC	18.5	0.30003
PC(36:2)	PC	21.5	0.42619
PC(36:2)	PC	0.5	0.3391
PC(36:2)	PC	3.5	0.17005
PC(36:2)	PC	6.5	0.09836
PC(36:2)	PC	9.5	0.24632
PC(36:3)	PC	9.5	-0.50954
PC(36:3)	PC	12.5	-0.15317
PC(36:3)	PC	15.5	0.18173
PC(36:3)	PC	18.5	0.34381
PC(36:3)	PC	21.5	0.28296
PC(36:3)	PC	0.5	0.07962
PC(36:3)	PC	3.5	-0.10227
PC(36:3)	PC	6.5	-0.11135
PC(36:3)	PC	9.5	0.10251
PC(36:4)	PC	9.5	-0.40745
PC(36:4)	PC	12.5	-0.12121
PC(36:4)	PC	15.5	0.2065
PC(36:4)	PC	18.5	0.39919
PC(36:4)	PC	21.5	0.35949
PC(36:4)	PC	0.5	0.12614
PC(36:4)	PC	3.5	-0.14869
PC(36:4)	PC	6.5	-0.28853
PC(36:4)	PC	9.5	-0.19599
PC(36:4)	PC	9.5	-0.43723
PC(36:4)	PC	12.5	-0.20182
PC(36:4)	PC	15.5	0.0777
PC(36:4)	PC	18.5	0.26795
PC(36:4)	PC	21.5	0.28781
PC(36:4)	PC	0.5	0.15598
PC(36:4)	PC	3.5	-0.01998
PC(36:4)	PC	6.5	-0.10668
PC(36:4)	PC	9.5	-0.023
PC(37:3)	PC	9.5	-0.58588
PC(37:3)	PC	12.5	-0.27595
PC(37:3)	PC	15.5	0.12124
PC(37:3)	PC	18.5	0.40585
PC(37:3)	PC	21.5	0.44398
PC(37:3)	PC	0.5	0.24612
PC(37:3)	PC	3.5	-0.03902
PC(37:3)	PC	6.5	-0.21159
PC(37:3)	PC	9.5	-0.1377
PC(38:2)	PC	9.5	-0.86267
PC(38:2)	PC	12.5	-0.49043
PC(38:2)	PC	15.5	-0.00486
PC(38:2)	PC	18.5	0.37722
PC(38:2)	PC	21.5	0.49961
PC(38:2)	PC	0.5	0.35822
PC(38:2)	PC	3.5	0.10347
PC(38:2)	PC	6.5	-0.04781
PC(38:2)	PC	9.5	0.06059
PC(38:3)	PC	9.5	-0.58227
PC(38:3)	PC	12.5	-0.26167
PC(38:3)	PC	15.5	0.14944
PC(38:3)	PC	18.5	0.43829
PC(38:3)	PC	21.5	0.46371
PC(38:3)	PC	0.5	0.23886
PC(38:3)	PC	3.5	-0.07651
PC(38:3)	PC	6.5	-0.26965
PC(38:3)	PC	9.5	-0.19937
PC(38:4)	PC	9.5	-0.40644
PC(38:4)	PC	12.5	-0.13505
PC(38:4)	PC	15.5	0.2248
PC(38:4)	PC	18.5	0.46356
PC(38:4)	PC	21.5	0.44262
PC(38:4)	PC	0.5	0.17549
PC(38:4)	PC	3.5	-0.1801
PC(38:4)	PC	6.5	-0.41464
PC(38:4)	PC	9.5	-0.38948
PC(38:6)	PC	9.5	-0.22587
PC(38:6)	PC	12.5	-0.02503
PC(38:6)	PC	15.5	0.28276
PC(38:6)	PC	18.5	0.4876
PC(38:6)	PC	21.5	0.43991
PC(38:6)	PC	0.5	0.13801
PC(38:6)	PC	3.5	-0.27087
PC(38:6)	PC	6.5	-0.57683
PC(38:6)	PC	9.5	-0.63026
PC(42:6)	PC	9.5	0.04752
PC(42:6)	PC	12.5	0.04806
PC(42:6)	PC	15.5	0.1263
PC(42:6)	PC	18.5	0.20163
PC(42:6)	PC	21.5	0.19513
PC(42:6)	PC	0.5	0.07583
PC(42:6)	PC	3.5	-0.12118
PC(42:6)	PC	6.5	-0.31527
PC(42:6)	PC	9.5	-0.42755
PC(42:7)	PC	9.5	-0.00271
PC(42:7)	PC	12.5	0.06832
PC(42:7)	PC	15.5	0.24122
PC(42:7)	PC	18.5	0.36385
PC(42:7)	PC	21.5	0.31348
PC(42:7)	PC	0.5	0.06875
PC(42:7)	PC	3.5	-0.27787
PC(42:7)	PC	6.5	-0.57423
PC(42:7)	PC	9.5	-0.69761
PC(O-32:1) or PC(P-32:0)	PC	9.5	-0.17719
PC(O-32:1) or PC(P-32:0)	PC	12.5	0.24582
PC(O-32:1) or PC(P-32:0)	PC	15.5	0.51485
PC(O-32:1) or PC(P-32:0)	PC	18.5	0.47741
PC(O-32:1) or PC(P-32:0)	PC	21.5	0.16054
PC(O-32:1) or PC(P-32:0)	PC	0.5	-0.24505
PC(O-32:1) or PC(P-32:0)	PC	3.5	-0.49668
PC(O-32:1) or PC(P-32:0)	PC	6.5	-0.44184
PC(O-32:1) or PC(P-32:0)	PC	9.5	-0.10757
PC(O-34:1) or PC(P-34:0)	PC	9.5	-0.42739
PC(O-34:1) or PC(P-34:0)	PC	12.5	-0.11562
PC(O-34:1) or PC(P-34:0)	PC	15.5	0.26579
PC(O-34:1) or PC(P-34:0)	PC	18.5	0.49463
PC(O-34:1) or PC(P-34:0)	PC	21.5	0.43808
PC(O-34:1) or PC(P-34:0)	PC	0.5	0.13049
PC(O-34:1) or PC(P-34:0)	PC	3.5	-0.24676
PC(O-34:1) or PC(P-34:0)	PC	6.5	-0.47147
PC(O-34:1) or PC(P-34:0)	PC	9.5	-0.41079
PC(O-34:2) or PC(P-34:1)	PC	9.5	-0.47676
PC(O-34:2) or PC(P-34:1)	PC	12.5	-0.1379
PC(O-34:2) or PC(P-34:1)	PC	15.5	0.21261
PC(O-34:2) or PC(P-34:1)	PC	18.5	0.3978
PC(O-34:2) or PC(P-34:1)	PC	21.5	0.33755
PC(O-34:2) or PC(P-34:1)	PC	0.5	0.09549
PC(O-34:2) or PC(P-34:1)	PC	3.5	-0.15824
PC(O-34:2) or PC(P-34:1)	PC	6.5	-0.24668
PC(O-34:2) or PC(P-34:1)	PC	9.5	-0.08967
PC(O-34:2) or PC(P-34:1)	PC	9.5	-0.21893
PC(O-34:2) or PC(P-34:1)	PC	12.5	0.06435
PC(O-34:2) or PC(P-34:1)	PC	15.5	0.30824
PC(O-34:2) or PC(P-34:1)	PC	18.5	0.37311
PC(O-34:2) or PC(P-34:1)	PC	21.5	0.22418
PC(O-34:2) or PC(P-34:1)	PC	0.5	-0.04809
PC(O-34:2) or PC(P-34:1)	PC	3.5	-0.28098
PC(O-34:2) or PC(P-34:1)	PC	6.5	-0.33487
PC(O-34:2) or PC(P-34:1)	PC	9.5	-0.17495
PC(O-36:2) or PC(P-36:1)	PC	9.5	-0.43993
PC(O-36:2) or PC(P-36:1)	PC	12.5	-0.1804
PC(O-36:2) or PC(P-36:1)	PC	15.5	0.18648
PC(O-36:2) or PC(P-36:1)	PC	18.5	0.44782
PC(O-36:2) or PC(P-36:1)	PC	21.5	0.45253
PC(O-36:2) or PC(P-36:1)	PC	0.5	0.19985
PC(O-36:2) or PC(P-36:1)	PC	3.5	-0.16021
PC(O-36:2) or PC(P-36:1)	PC	6.5	-0.41474
PC(O-36:2) or PC(P-36:1)	PC	9.5	-0.41265
PC(O-36:3) or PC(P-36:2)	PC	9.5	-0.55362
PC(O-36:3) or PC(P-36:2)	PC	12.5	-0.23115
PC(O-36:3) or PC(P-36:2)	PC	15.5	0.12685
PC(O-36:3) or PC(P-36:2)	PC	18.5	0.35053
PC(O-36:3) or PC(P-36:2)	PC	21.5	0.3487
PC(O-36:3) or PC(P-36:2)	PC	0.5	0.16229
PC(O-36:3) or PC(P-36:2)	PC	3.5	-0.05969
PC(O-36:3) or PC(P-36:2)	PC	6.5	-0.14735
PC(O-36:3) or PC(P-36:2)	PC	9.5	-0.00951
PC(O-36:4) or PC(P-36:3)	PC	9.5	-0.34078
PC(O-36:4) or PC(P-36:3)	PC	12.5	-0.08107
PC(O-36:4) or PC(P-36:3)	PC	15.5	0.22732
PC(O-36:4) or PC(P-36:3)	PC	18.5	0.40726
PC(O-36:4) or PC(P-36:3)	PC	21.5	0.35689
PC(O-36:4) or PC(P-36:3)	PC	0.5	0.10921
PC(O-36:4) or PC(P-36:3)	PC	3.5	-0.18717
PC(O-36:4) or PC(P-36:3)	PC	6.5	-0.35512
PC(O-36:4) or PC(P-36:3)	PC	9.5	-0.29276
PC(O-38:4) or PC(P-38:3)	PC	9.5	-0.39534
PC(O-38:4) or PC(P-38:3)	PC	12.5	-0.09836
PC(O-38:4) or PC(P-38:3)	PC	15.5	0.25719
PC(O-38:4) or PC(P-38:3)	PC	18.5	0.46658
PC(O-38:4) or PC(P-38:3)	PC	21.5	0.41069
PC(O-38:4) or PC(P-38:3)	PC	0.5	0.12579
PC(O-38:4) or PC(P-38:3)	PC	3.5	-0.2177
PC(O-38:4) or PC(P-38:3)	PC	6.5	-0.41504
PC(O-38:4) or PC(P-38:3)	PC	9.5	-0.34712
PC(O-38:5) or PC(P-38:4)	PC	9.5	-0.13377
PC(O-38:5) or PC(P-38:4)	PC	12.5	0.03659
PC(O-38:5) or PC(P-38:4)	PC	15.5	0.28829
PC(O-38:5) or PC(P-38:4)	PC	18.5	0.43964
PC(O-38:5) or PC(P-38:4)	PC	21.5	0.36775
PC(O-38:5) or PC(P-38:4)	PC	0.5	0.08046
PC(O-38:5) or PC(P-38:4)	PC	3.5	-0.28818
PC(O-38:5) or PC(P-38:4)	PC	6.5	-0.5565
PC(O-38:5) or PC(P-38:4)	PC	9.5	-0.60158
PE(34:2)	PE	9.5	-0.50901
PE(34:2)	PE	12.5	-0.26196
PE(34:2)	PE	15.5	0.11625
PE(34:2)	PE	18.5	0.41904
PE(34:2)	PE	21.5	0.48399
PE(34:2)	PE	0.5	0.28801
PE(34:2)	PE	3.5	-0.03915
PE(34:2)	PE	6.5	-0.2909
PE(34:2)	PE	9.5	-0.30483
PE(36:2)	PE	9.5	-0.6797
PE(36:2)	PE	12.5	-0.36627
PE(36:2)	PE	15.5	0.08621
PE(36:2)	PE	18.5	0.4469
PE(36:2)	PE	21.5	0.53874
PE(36:2)	PE	0.5	0.34213
PE(36:2)	PE	3.5	0.00644
PE(36:2)	PE	6.5	-0.23749
PE(36:2)	PE	9.5	-0.21257
PE(36:4)	PE	9.5	-0.21605
PE(36:4)	PE	12.5	-0.0433
PE(36:4)	PE	15.5	0.26754
PE(36:4)	PE	18.5	0.49876
PE(36:4)	PE	21.5	0.47928
PE(36:4)	PE	0.5	0.1849
PE(36:4)	PE	3.5	-0.24759
PE(36:4)	PE	6.5	-0.60048
PE(36:4)	PE	9.5	-0.7027
PE(38:4)	PE	9.5	-0.31499
PE(38:4)	PE	12.5	-0.10753
PE(38:4)	PE	15.5	0.25845
PE(38:4)	PE	18.5	0.53968
PE(38:4)	PE	21.5	0.54251
PE(38:4)	PE	0.5	0.23637
PE(38:4)	PE	3.5	-0.22831
PE(38:4)	PE	6.5	-0.60826
PE(38:4)	PE	9.5	-0.70983
PE(P-36:2) or PE(o-36:3)	PE	9.5	-0.20572
PE(P-36:2) or PE(o-36:3)	PE	12.5	-0.05612
PE(P-36:2) or PE(o-36:3)	PE	15.5	0.20694
PE(P-36:2) or PE(o-36:3)	PE	18.5	0.40381
PE(P-36:2) or PE(o-36:3)	PE	21.5	0.39358
PE(P-36:2) or PE(o-36:3)	PE	0.5	0.15667
PE(P-36:2) or PE(o-36:3)	PE	3.5	-0.19372
PE(P-36:2) or PE(o-36:3)	PE	6.5	-0.47793
PE(P-36:2) or PE(o-36:3)	PE	9.5	-0.55506
PE(P-36:4) Or PE(O-36:5)	PE	9.5	-0.12743
PE(P-36:4) Or PE(O-36:5)	PE	12.5	-0.02602
PE(P-36:4) Or PE(O-36:5)	PE	15.5	0.21507
PE(P-36:4) Or PE(O-36:5)	PE	18.5	0.41521
PE(P-36:4) Or PE(O-36:5)	PE	21.5	0.41776
PE(P-36:4) Or PE(O-36:5)	PE	0.5	0.18181
PE(P-36:4) Or PE(O-36:5)	PE	3.5	-0.19383
PE(P-36:4) Or PE(O-36:5)	PE	6.5	-0.52856
PE(P-36:4) Or PE(O-36:5)	PE	9.5	-0.6657
PE(P-38:4) or PE(o-38:5)	PE	9.5	-0.14738
PE(P-38:4) or PE(o-38:5)	PE	12.5	-0.02075
PE(P-38:4) or PE(o-38:5)	PE	15.5	0.23944
PE(P-38:4) or PE(o-38:5)	PE	18.5	0.44166
PE(P-38:4) or PE(o-38:5)	PE	21.5	0.42836
PE(P-38:4) or PE(o-38:5)	PE	0.5	0.16821
PE(P-38:4) or PE(o-38:5)	PE	3.5	-0.22551
PE(P-38:4) or PE(o-38:5)	PE	6.5	-0.5613
PE(P-38:4) or PE(o-38:5)	PE	9.5	-0.68156
PE(P-38:5) or PE(O-38:6)	PE	9.5	-0.13219
PE(P-38:5) or PE(O-38:6)	PE	12.5	0.01795
PE(P-38:5) or PE(O-38:6)	PE	15.5	0.27894
PE(P-38:5) or PE(O-38:6)	PE	18.5	0.45821
PE(P-38:5) or PE(O-38:6)	PE	21.5	0.41104
PE(P-38:5) or PE(O-38:6)	PE	0.5	0.12535
PE(P-38:5) or PE(O-38:6)	PE	3.5	-0.27121
PE(P-38:5) or PE(O-38:6)	PE	6.5	-0.58607
PE(P-38:5) or PE(O-38:6)	PE	9.5	-0.6745
PE(P-38:6)	PE	9.5	-0.1516
PE(P-38:6)	PE	12.5	0.01142
PE(P-38:6)	PE	15.5	0.26568
PE(P-38:6)	PE	18.5	0.43132
PE(P-38:6)	PE	21.5	0.38036
PE(P-38:6)	PE	0.5	0.11171
PE(P-38:6)	PE	3.5	-0.24821
PE(P-38:6)	PE	6.5	-0.51952
PE(P-38:6)	PE	9.5	-0.57424
PE(P40:6)	PE	9.5	-0.15667
PE(P40:6)	PE	12.5	0.0287
PE(P40:6)	PE	15.5	0.30378
PE(P40:6)	PE	18.5	0.47342
PE(P40:6)	PE	21.5	0.40423
PE(P40:6)	PE	0.5	0.10271
PE(P40:6)	PE	3.5	-0.28855
PE(P40:6)	PE	6.5	-0.57439
PE(P40:6)	PE	9.5	-0.62141
PI(32:0)	PI	9.5	-0.42736
PI(32:0)	PI	12.5	-0.33188
PI(32:0)	PI	15.5	-0.10165
PI(32:0)	PI	18.5	0.15157
PI(32:0)	PI	21.5	0.30258
PI(32:0)	PI	0.5	0.28603
PI(32:0)	PI	3.5	0.13472
PI(32:0)	PI	6.5	-0.03959
PI(32:0)	PI	9.5	-0.1117
PI(34:1)	PI	9.5	-0.01356
PI(34:1)	PI	12.5	-0.13073
PI(34:1)	PI	15.5	0.01619
PI(34:1)	PI	18.5	0.27528
PI(34:1)	PI	21.5	0.42893
PI(34:1)	PI	0.5	0.32128
PI(34:1)	PI	3.5	-0.05047
PI(34:1)	PI	6.5	-0.53442
PI(34:1)	PI	9.5	-0.91295
PI(34:2)	PI	9.5	-0.47864
PI(34:2)	PI	12.5	-0.22095
PI(34:2)	PI	15.5	0.16399
PI(34:2)	PI	18.5	0.45947
PI(34:2)	PI	21.5	0.50117
PI(34:2)	PI	0.5	0.27341
PI(34:2)	PI	3.5	-0.08162
PI(34:2)	PI	6.5	-0.34721
PI(34:2)	PI	9.5	-0.35903
PI(36:1)	PI	9.5	-0.00812
PI(36:1)	PI	12.5	-0.21014
PI(36:1)	PI	15.5	-0.17293
PI(36:1)	PI	18.5	0.03998
PI(36:1)	PI	21.5	0.26215
PI(36:1)	PI	0.5	0.32172
PI(36:1)	PI	3.5	0.14206
PI(36:1)	PI	6.5	-0.21332
PI(36:1)	PI	9.5	-0.57798
PI(36:2)	PI	9.5	-0.39136
PI(36:2)	PI	12.5	-0.31965
PI(36:2)	PI	15.5	-0.03704
PI(36:2)	PI	18.5	0.28706
PI(36:2)	PI	21.5	0.45895
PI(36:2)	PI	0.5	0.37406
PI(36:2)	PI	3.5	0.07826
PI(36:2)	PI	6.5	-0.25906
PI(36:2)	PI	9.5	-0.44419
PI(36:3)	PI	9.5	-0.45351
PI(36:3)	PI	12.5	-0.13491
PI(36:3)	PI	15.5	0.26803
PI(36:3)	PI	18.5	0.52289
PI(36:3)	PI	21.5	0.48401
PI(36:3)	PI	0.5	0.17777
PI(36:3)	PI	3.5	-0.21285
PI(36:3)	PI	6.5	-0.45541
PI(36:3)	PI	9.5	-0.40424
PI(36:4)	PI	9.5	-0.41062
PI(36:4)	PI	12.5	-0.16075
PI(36:4)	PI	15.5	0.22956
PI(36:4)	PI	18.5	0.52069
PI(36:4)	PI	21.5	0.53108
PI(36:4)	PI	0.5	0.24363
PI(36:4)	PI	3.5	-0.18429
PI(36:4)	PI	6.5	-0.51305
PI(36:4)	PI	9.5	-0.56109
PI(38:3)	PI	9.5	-0.55245
PI(38:3)	PI	12.5	-0.26518
PI(38:3)	PI	15.5	0.15034
PI(38:3)	PI	18.5	0.46675
PI(38:3)	PI	21.5	0.51474
PI(38:3)	PI	0.5	0.28223
PI(38:3)	PI	3.5	-0.07855
PI(38:3)	PI	6.5	-0.34024
PI(38:3)	PI	9.5	-0.33353
PI(38:4)	PI	9.5	-0.42938
PI(38:4)	PI	12.5	-0.16942
PI(38:4)	PI	15.5	0.22457
PI(38:4)	PI	18.5	0.51463
PI(38:4)	PI	21.5	0.52369
PI(38:4)	PI	0.5	0.23926
PI(38:4)	PI	3.5	-0.17922
PI(38:4)	PI	6.5	-0.49381
PI(38:4)	PI	9.5	-0.52741
PI(P-35:2)	PI	9.5	0.50585
PI(P-35:2)	PI	12.5	0.05157
PI(P-35:2)	PI	15.5	-0.24863
PI(P-35:2)	PI	18.5	-0.28708
PI(P-35:2)	PI	21.5	-0.1094
PI(P-35:2)	PI	0.5	0.11216
PI(P-35:2)	PI	3.5	0.17968
PI(P-35:2)	PI	6.5	-0.01456
PI(P-35:2)	PI	9.5	-0.42493
SM(d34:1)	SM	9.5	-0.15021
SM(d34:1)	SM	12.5	0.08101
SM(d34:1)	SM	15.5	0.24939
SM(d34:1)	SM	18.5	0.26612
SM(d34:1)	SM	21.5	0.13121
SM(d34:1)	SM	0.5	-0.0665
SM(d34:1)	SM	3.5	-0.20139
SM(d34:1)	SM	6.5	-0.18464
SM(d34:1)	SM	9.5	-0.01624
SM(d34:2)	SM	9.5	-0.27328
SM(d34:2)	SM	12.5	0.01048
SM(d34:2)	SM	15.5	0.22608
SM(d34:2)	SM	18.5	0.26866
SM(d34:2)	SM	21.5	0.1347
SM(d34:2)	SM	0.5	-0.07591
SM(d34:2)	SM	3.5	-0.21837
SM(d34:2)	SM	6.5	-0.18781
SM(d34:2)	SM	9.5	0.01929
SM(d36:1)	SM	9.5	-0.07793
SM(d36:1)	SM	12.5	0.12613
SM(d36:1)	SM	15.5	0.27838
SM(d36:1)	SM	18.5	0.28417
SM(d36:1)	SM	21.5	0.13461
SM(d36:1)	SM	0.5	-0.08817
SM(d36:1)	SM	3.5	-0.25916
SM(d36:1)	SM	6.5	-0.28368
SM(d36:1)	SM	9.5	-0.15286
SM(d38:2)	SM	9.5	-0.2479
SM(d38:2)	SM	12.5	0.01236
SM(d38:2)	SM	15.5	0.24698
SM(d38:2)	SM	18.5	0.3282
SM(d38:2)	SM	21.5	0.21808
SM(d38:2)	SM	0.5	-0.00922
SM(d38:2)	SM	3.5	-0.2109
SM(d38:2)	SM	6.5	-0.25918
SM(d38:2)	SM	9.5	-0.11613
TG(36:0)	TG	9.5	-0.2638
TG(36:0)	TG	12.5	-0.10169
TG(36:0)	TG	15.5	-0.086
TG(36:0)	TG	18.5	-0.15203
TG(36:0)	TG	21.5	-0.18722
TG(36:0)	TG	0.5	-0.09708
TG(36:0)	TG	3.5	0.13949
TG(36:0)	TG	6.5	0.45779
TG(36:0)	TG	9.5	0.74527
TG(48:1)	TG	9.5	-0.00993
TG(48:1)	TG	12.5	-0.18555
TG(48:1)	TG	15.5	-0.37019
TG(48:1)	TG	18.5	-0.40934
TG(48:1)	TG	21.5	-0.23374
TG(48:1)	TG	0.5	0.10012
TG(48:1)	TG	3.5	0.44301
TG(48:1)	TG	6.5	0.64043
TG(48:1)	TG	9.5	0.62309
TG(50:0)	TG	9.5	-0.2271
TG(50:0)	TG	12.5	0.06069
TG(50:0)	TG	15.5	0.10832
TG(50:0)	TG	18.5	-0.04552
TG(50:0)	TG	21.5	-0.24417
TG(50:0)	TG	0.5	-0.30468
TG(50:0)	TG	3.5	-0.12505
TG(50:0)	TG	6.5	0.25607
TG(50:0)	TG	9.5	0.68202
TG(50:2)	TG	9.5	0.05654
TG(50:2)	TG	12.5	-0.19849
TG(50:2)	TG	15.5	-0.41407
TG(50:2)	TG	18.5	-0.43336
TG(50:2)	TG	21.5	-0.21446
TG(50:2)	TG	0.5	0.14498
TG(50:2)	TG	3.5	0.465
TG(50:2)	TG	6.5	0.58873
TG(50:2)	TG	9.5	0.47427
TG(52:0)	TG	9.5	-0.14154
TG(52:0)	TG	12.5	0.20628
TG(52:0)	TG	15.5	0.1958
TG(52:0)	TG	18.5	-0.07827
TG(52:0)	TG	21.5	-0.36682
TG(52:0)	TG	0.5	-0.41226
TG(52:0)	TG	3.5	-0.0994
TG(52:0)	TG	6.5	0.47707
TG(52:0)	TG	9.5	1.06805
TG(52:1)	TG	9.5	-0.15614
TG(52:1)	TG	12.5	-0.10683
TG(52:1)	TG	15.5	-0.16852
TG(52:1)	TG	18.5	-0.23805
TG(52:1)	TG	21.5	-0.20768
TG(52:1)	TG	0.5	-0.02817
TG(52:1)	TG	3.5	0.26233
TG(52:1)	TG	6.5	0.56069
TG(52:1)	TG	9.5	0.75916
TG(52:2)	TG	9.5	0.13187
TG(52:2)	TG	12.5	-0.13118
TG(52:2)	TG	15.5	-0.31823
TG(52:2)	TG	18.5	-0.32092
TG(52:2)	TG	21.5	-0.13888
TG(52:2)	TG	0.5	0.12004
TG(52:2)	TG	3.5	0.30298
TG(52:2)	TG	6.5	0.30157
TG(52:2)	TG	9.5	0.11543
TG(53:1)	TG	9.5	-0.11896
TG(53:1)	TG	12.5	-0.09749
TG(53:1)	TG	15.5	-0.19919
TG(53:1)	TG	18.5	-0.29493
TG(53:1)	TG	21.5	-0.25903
TG(53:1)	TG	0.5	-0.04296
TG(53:1)	TG	3.5	0.2963
TG(53:1)	TG	6.5	0.62961
TG(53:1)	TG	9.5	0.8313
TG(56:2)	TG	9.5	-0.09009
TG(56:2)	TG	12.5	0.05585
TG(56:2)	TG	15.5	-0.00658
TG(56:2)	TG	18.5	-0.18081
TG(56:2)	TG	21.5	-0.30476
TG(56:2)	TG	0.5	-0.24583
TG(56:2)	TG	3.5	0.02148
TG(56:2)	TG	6.5	0.4006
TG(56:2)	TG	9.5	0.72947
TG(57:1)	TG	9.5	-0.17257
TG(57:1)	TG	12.5	0.14727
TG(57:1)	TG	15.5	0.1611
TG(57:1)	TG	18.5	-0.07194
TG(57:1)	TG	21.5	-0.34809
TG(57:1)	TG	0.5	-0.43834
TG(57:1)	TG	3.5	-0.22258
TG(57:1)	TG	6.5	0.24006
TG(57:1)	TG	9.5	0.74584
TG(57:8)	TG	9.5	-0.05599
TG(57:8)	TG	12.5	-0.28674
TG(57:8)	TG	15.5	-0.29376
TG(57:8)	TG	18.5	-0.08834
TG(57:8)	TG	21.5	0.19377
TG(57:8)	TG	0.5	0.37192
TG(57:8)	TG	3.5	0.32634
TG(57:8)	TG	6.5	0.06833
TG(57:8)	TG	9.5	-0.26641
TG(58:3)	TG	9.5	-0.18576
TG(58:3)	TG	12.5	0.16461
TG(58:3)	TG	15.5	0.16435
TG(58:3)	TG	18.5	-0.1006
TG(58:3)	TG	21.5	-0.38925
TG(58:3)	TG	0.5	-0.44674
TG(58:3)	TG	3.5	-0.1536
TG(58:3)	TG	6.5	0.40424
TG(58:3)	TG	9.5	0.98582
TG(59:2)	TG	9.5	-0.06475
TG(59:2)	TG	12.5	0.14347
TG(59:2)	TG	15.5	0.12061
TG(59:2)	TG	18.5	-0.08023
TG(59:2)	TG	21.5	-0.30169
TG(59:2)	TG	0.5	-0.37434
TG(59:2)	TG	3.5	-0.2159
TG(59:2)	TG	6.5	0.12054
TG(59:2)	TG	9.5	0.47761
TG(60:1)	TG	9.5	-0.01095
TG(60:1)	TG	12.5	-0.0373
TG(60:1)	TG	15.5	-0.18524
TG(60:1)	TG	18.5	-0.31974
TG(60:1)	TG	21.5	-0.31364
TG(60:1)	TG	0.5	-0.12215
TG(60:1)	TG	3.5	0.19093
TG(60:1)	TG	6.5	0.4906
TG(60:1)	TG	9.5	0.64969
TG(66:10)	TG	9.5	0.10618
TG(66:10)	TG	12.5	0.20114
TG(66:10)	TG	15.5	0.31727
TG(66:10)	TG	18.5	0.33742
TG(66:10)	TG	21.5	0.20068
TG(66:10)	TG	0.5	-0.06199
TG(66:10)	TG	3.5	-0.34585
TG(66:10)	TG	6.5	-0.53375
TG(66:10)	TG	9.5	-0.56475

## Sheet: Fig 2b
Lipid	Lipid Rank	Relative clock time	Lipid [Zscore]
DG(38:5)	1	1.5	-0.00775
DG(38:5)	1	4.5	0.16522
DG(38:5)	1	7.5	0.25333
DG(38:5)	1	10.5	0.31191
DG(38:5)	1	13.5	0.0436
DG(38:5)	1	16.5	-0.24112
DG(38:5)	1	19.5	-0.74774
DG(38:5)	1	22.5	0.05652
DG(38:5)	1	1.5	0.195
PC(O-32:1) or PC(P-32:0)	2	1.5	-0.17983
PC(O-32:1) or PC(P-32:0)	2	4.5	0.19685
PC(O-32:1) or PC(P-32:0)	2	7.5	0.6356
PC(O-32:1) or PC(P-32:0)	2	10.5	0.36174
PC(O-32:1) or PC(P-32:0)	2	13.5	0.16428
PC(O-32:1) or PC(P-32:0)	2	16.5	-0.04883
PC(O-32:1) or PC(P-32:0)	2	19.5	-0.83081
PC(O-32:1) or PC(P-32:0)	2	22.5	-0.1594
PC(O-32:1) or PC(P-32:0)	2	1.5	-0.20931
SM(d34:1)	3	1.5	-0.1789
SM(d34:1)	3	4.5	0.14182
SM(d34:1)	3	7.5	0.14648
SM(d34:1)	3	10.5	0.42086
SM(d34:1)	3	13.5	0.03545
SM(d34:1)	3	16.5	-0.11999
SM(d34:1)	3	19.5	-0.08599
SM(d34:1)	3	22.5	-0.22434
SM(d34:1)	3	1.5	-0.02665
SM(d34:2)	4	1.5	-0.28595
SM(d34:2)	4	4.5	0.02814
SM(d34:2)	4	7.5	0.32138
SM(d34:2)	4	10.5	0.02806
SM(d34:2)	4	13.5	0.29064
SM(d34:2)	4	16.5	0.0079
SM(d34:2)	4	19.5	-0.3794
SM(d34:2)	4	22.5	-0.13204
SM(d34:2)	4	1.5	0.0251
SM(d36:1)	5	1.5	-0.21121
SM(d36:1)	5	4.5	0.31177
SM(d36:1)	5	7.5	0.22196
SM(d36:1)	5	10.5	0.30791
SM(d36:1)	5	13.5	0.14427
SM(d36:1)	5	16.5	-0.23475
SM(d36:1)	5	19.5	-0.06872
SM(d36:1)	5	22.5	-0.27683
SM(d36:1)	5	1.5	-0.2329
PC(O-34:2) or PC(P-34:1)	6	1.5	-0.10882
PC(O-34:2) or PC(P-34:1)	6	4.5	-0.22554
PC(O-34:2) or PC(P-34:1)	6	7.5	0.6572
PC(O-34:2) or PC(P-34:1)	6	10.5	0.1335
PC(O-34:2) or PC(P-34:1)	6	13.5	0.26541
PC(O-34:2) or PC(P-34:1)	6	16.5	0.03833
PC(O-34:2) or PC(P-34:1)	6	19.5	-0.36488
PC(O-34:2) or PC(P-34:1)	6	22.5	-0.33864
PC(O-34:2) or PC(P-34:1)	6	1.5	-0.1445
SM(d38:2)	7	1.5	-0.30099
SM(d38:2)	7	4.5	0.0611
SM(d38:2)	7	7.5	0.27814
SM(d38:2)	7	10.5	0.30428
SM(d38:2)	7	13.5	0.2036
SM(d38:2)	7	16.5	-0.00735
SM(d38:2)	7	19.5	-0.20827
SM(d38:2)	7	22.5	-0.1959
SM(d38:2)	7	1.5	-0.17232
PC(36:3)	8	1.5	-0.46682
PC(36:3)	8	4.5	-0.37629
PC(36:3)	8	7.5	0.48406
PC(36:3)	8	10.5	0.23348
PC(36:3)	8	13.5	0.30302
PC(36:3)	8	16.5	-0.09165
PC(36:3)	8	19.5	0.11263
PC(36:3)	8	22.5	-0.14987
PC(36:3)	8	1.5	0.06574
PC(34:3)	9	1.5	-0.45295
PC(34:3)	9	4.5	-0.19147
PC(34:3)	9	7.5	0.43179
PC(34:3)	9	10.5	0.31726
PC(34:3)	9	13.5	0.24297
PC(34:3)	9	16.5	-0.06627
PC(34:3)	9	19.5	0.02137
PC(34:3)	9	22.5	-0.16932
PC(34:3)	9	1.5	-0.08004
PC(O-34:2) or PC(P-34:1)	10	1.5	-0.37713
PC(O-34:2) or PC(P-34:1)	10	4.5	-0.43091
PC(O-34:2) or PC(P-34:1)	10	7.5	0.58992
PC(O-34:2) or PC(P-34:1)	10	10.5	0.13929
PC(O-34:2) or PC(P-34:1)	10	13.5	0.35223
PC(O-34:2) or PC(P-34:1)	10	16.5	0.29391
PC(O-34:2) or PC(P-34:1)	10	19.5	-0.42261
PC(O-34:2) or PC(P-34:1)	10	22.5	-0.08916
PC(O-34:2) or PC(P-34:1)	10	1.5	-0.12133
PC(34:1)	11	1.5	0.03425
PC(34:1)	11	4.5	0.11943
PC(34:1)	11	7.5	0.71868
PC(34:1)	11	10.5	0.31201
PC(34:1)	11	13.5	0.38396
PC(34:1)	11	16.5	0.0683
PC(34:1)	11	19.5	-0.85037
PC(34:1)	11	22.5	-0.40708
PC(34:1)	11	1.5	-0.87626
PC(36:2)	12	1.5	-0.71426
PC(36:2)	12	4.5	-0.8075
PC(36:2)	12	7.5	0.12307
PC(36:2)	12	10.5	0.25655
PC(36:2)	12	13.5	0.21199
PC(36:2)	12	16.5	0.24103
PC(36:2)	12	19.5	0.15957
PC(36:2)	12	22.5	0.38413
PC(36:2)	12	1.5	0.47114
TG(66:10)	13	1.5	0.0358
TG(66:10)	13	4.5	0.28307
TG(66:10)	13	7.5	0.4531
TG(66:10)	13	10.5	0.06711
TG(66:10)	13	13.5	0.30791
TG(66:10)	13	16.5	-0.04931
TG(66:10)	13	19.5	-0.22954
TG(66:10)	13	22.5	-0.70721
TG(66:10)	13	1.5	-0.50459
PC(O-36:3) or PC(P-36:2)	14	1.5	-0.5306
PC(O-36:3) or PC(P-36:2)	14	4.5	-0.43975
PC(O-36:3) or PC(P-36:2)	14	7.5	0.50882
PC(O-36:3) or PC(P-36:2)	14	10.5	0.12898
PC(O-36:3) or PC(P-36:2)	14	13.5	0.2934
PC(O-36:3) or PC(P-36:2)	14	16.5	0.27754
PC(O-36:3) or PC(P-36:2)	14	19.5	-0.10625
PC(O-36:3) or PC(P-36:2)	14	22.5	-0.08673
PC(O-36:3) or PC(P-36:2)	14	1.5	-0.05835
PC(36:4)	15	1.5	-0.57057
PC(36:4)	15	4.5	-0.09223
PC(36:4)	15	7.5	0.52864
PC(36:4)	15	10.5	0.2681
PC(36:4)	15	13.5	0.25304
PC(36:4)	15	16.5	-0.05388
PC(36:4)	15	19.5	0.2902
PC(36:4)	15	22.5	-0.37572
PC(36:4)	15	1.5	-0.31812
PC(O-36:4) or PC(P-36:3)	16	1.5	-0.50836
PC(O-36:4) or PC(P-36:3)	16	4.5	-0.07101
PC(O-36:4) or PC(P-36:3)	16	7.5	0.61369
PC(O-36:4) or PC(P-36:3)	16	10.5	0.22859
PC(O-36:4) or PC(P-36:3)	16	13.5	0.22644
PC(O-36:4) or PC(P-36:3)	16	16.5	-0.02147
PC(O-36:4) or PC(P-36:3)	16	19.5	0.24084
PC(O-36:4) or PC(P-36:3)	16	22.5	-0.45194
PC(O-36:4) or PC(P-36:3)	16	1.5	-0.41299
Cer(d34:1)	17	1.5	-0.33785
Cer(d34:1)	17	4.5	-0.31965
Cer(d34:1)	17	7.5	0.36244
Cer(d34:1)	17	10.5	0.36355
Cer(d34:1)	17	13.5	0.37349
Cer(d34:1)	17	16.5	-0.00864
Cer(d34:1)	17	19.5	-0.11627
Cer(d34:1)	17	22.5	-0.04988
Cer(d34:1)	17	1.5	-0.30535
PC(O-38:4) or PC(P-38:3)	18	1.5	-0.55246
PC(O-38:4) or PC(P-38:3)	18	4.5	-0.11492
PC(O-38:4) or PC(P-38:3)	18	7.5	0.63082
PC(O-38:4) or PC(P-38:3)	18	10.5	0.35672
PC(O-38:4) or PC(P-38:3)	18	13.5	0.23895
PC(O-38:4) or PC(P-38:3)	18	16.5	-0.00942
PC(O-38:4) or PC(P-38:3)	18	19.5	0.18461
PC(O-38:4) or PC(P-38:3)	18	22.5	-0.4468
PC(O-38:4) or PC(P-38:3)	18	1.5	-0.50083
Cer(d42:0)	19	1.5	-0.67086
Cer(d42:0)	19	4.5	-0.49889
Cer(d42:0)	19	7.5	0.14122
Cer(d42:0)	19	10.5	0.29245
Cer(d42:0)	19	13.5	0.66983
Cer(d42:0)	19	16.5	0.32759
Cer(d42:0)	19	19.5	-0.39375
Cer(d42:0)	19	22.5	0.08198
Cer(d42:0)	19	1.5	0.00278
PC(O-34:1) or PC(P-34:0)	20	1.5	-0.41989
PC(O-34:1) or PC(P-34:0)	20	4.5	-0.29154
PC(O-34:1) or PC(P-34:0)	20	7.5	0.65616
PC(O-34:1) or PC(P-34:0)	20	10.5	0.18548
PC(O-34:1) or PC(P-34:0)	20	13.5	0.4085
PC(O-34:1) or PC(P-34:0)	20	16.5	0.46826
PC(O-34:1) or PC(P-34:0)	20	19.5	-0.67221
PC(O-34:1) or PC(P-34:0)	20	22.5	-0.14056
PC(O-34:1) or PC(P-34:0)	20	1.5	-0.53723
PC(36:4)	21	1.5	-0.42168
PC(36:4)	21	4.5	-0.40679
PC(36:4)	21	7.5	0.32382
PC(36:4)	21	10.5	0.34395
PC(36:4)	21	13.5	0.14989
PC(36:4)	21	16.5	-0.03106
PC(36:4)	21	19.5	0.25378
PC(36:4)	21	22.5	-0.08771
PC(36:4)	21	1.5	-0.12347
PI(36:3)	22	1.5	-0.50414
PI(36:3)	22	4.5	-0.21443
PI(36:3)	22	7.5	0.58458
PI(36:3)	22	10.5	0.27918
PI(36:3)	22	13.5	0.54459
PI(36:3)	22	16.5	0.09074
PI(36:3)	22	19.5	-0.0622
PI(36:3)	22	22.5	-0.457
PI(36:3)	22	1.5	-0.46954
Cer(d40:0)	23	1.5	-0.30956
Cer(d40:0)	23	4.5	-0.41769
Cer(d40:0)	23	7.5	0.05164
Cer(d40:0)	23	10.5	0.26302
Cer(d40:0)	23	13.5	0.68132
Cer(d40:0)	23	16.5	0.25864
Cer(d40:0)	23	19.5	-0.52836
Cer(d40:0)	23	22.5	-0.06375
Cer(d40:0)	23	1.5	-0.08581
LPC(22:5)	24	1.5	-1.18772
LPC(22:5)	24	4.5	-0.64068
LPC(22:5)	24	7.5	0.31168
LPC(22:5)	24	10.5	0.20386
LPC(22:5)	24	13.5	0.71206
LPC(22:5)	24	16.5	0.63286
LPC(22:5)	24	19.5	0.12212
LPC(22:5)	24	22.5	-0.13284
LPC(22:5)	24	1.5	0.25881
PC(38:4)	25	1.5	-0.58302
PC(38:4)	25	4.5	-0.11357
PC(38:4)	25	7.5	0.55006
PC(38:4)	25	10.5	0.40721
PC(38:4)	25	13.5	0.26553
PC(38:4)	25	16.5	-0.02693
PC(38:4)	25	19.5	0.29881
PC(38:4)	25	22.5	-0.46438
PC(38:4)	25	1.5	-0.55295
LPE(20:4)	26	1.5	-0.88052
LPE(20:4)	26	4.5	-0.25453
LPE(20:4)	26	7.5	0.57421
LPE(20:4)	26	10.5	0.45981
LPE(20:4)	26	13.5	0.67062
LPE(20:4)	26	16.5	0.15925
LPE(20:4)	26	19.5	0.06929
LPE(20:4)	26	22.5	-0.37423
LPE(20:4)	26	1.5	-0.5701
PC(38:3)	27	1.5	-0.67796
PC(38:3)	27	4.5	-0.37242
PC(38:3)	27	7.5	0.55277
PC(38:3)	27	10.5	0.32614
PC(38:3)	27	13.5	0.29817
PC(38:3)	27	16.5	0.14731
PC(38:3)	27	19.5	0.22962
PC(38:3)	27	22.5	-0.26354
PC(38:3)	27	1.5	-0.33926
PC(37:3)	28	1.5	-0.66183
PC(37:3)	28	4.5	-0.39179
PC(37:3)	28	7.5	0.49157
PC(37:3)	28	10.5	0.28784
PC(37:3)	28	13.5	0.35645
PC(37:3)	28	16.5	0.06114
PC(37:3)	28	19.5	0.33104
PC(37:3)	28	22.5	-0.2601
PC(37:3)	28	1.5	-0.24728
PC(O-38:5) or PC(P-38:4)	29	1.5	-0.36624
PC(O-38:5) or PC(P-38:4)	29	4.5	0.15821
PC(O-38:5) or PC(P-38:4)	29	7.5	0.5788
PC(O-38:5) or PC(P-38:4)	29	10.5	0.3571
PC(O-38:5) or PC(P-38:4)	29	13.5	0.18974
PC(O-38:5) or PC(P-38:4)	29	16.5	-0.08804
PC(O-38:5) or PC(P-38:4)	29	19.5	0.18517
PC(O-38:5) or PC(P-38:4)	29	22.5	-0.6075
PC(O-38:5) or PC(P-38:4)	29	1.5	-0.77452
PC(36:2)	30	1.5	-0.79446
PC(36:2)	30	4.5	-0.76684
PC(36:2)	30	7.5	0.3043
PC(36:2)	30	10.5	0.21933
PC(36:2)	30	13.5	0.36676
PC(36:2)	30	16.5	0.26229
PC(36:2)	30	19.5	0.26659
PC(36:2)	30	22.5	0.17518
PC(36:2)	30	1.5	0.1619
PE(P40:6)	31	1.5	-0.19599
PE(P40:6)	31	4.5	0.00892
PE(P40:6)	31	7.5	0.38125
PE(P40:6)	31	10.5	0.51477
PE(P40:6)	31	13.5	0.3758
PE(P40:6)	31	16.5	-0.08889
PE(P40:6)	31	19.5	-0.03739
PE(P40:6)	31	22.5	-0.60683
PE(P40:6)	31	1.5	-0.67983
LPE(18:2)	32	1.5	-1.21607
LPE(18:2)	32	4.5	-0.60369
LPE(18:2)	32	7.5	0.35487
LPE(18:2)	32	10.5	0.44761
LPE(18:2)	32	13.5	0.64364
LPE(18:2)	32	16.5	0.23986
LPE(18:2)	32	19.5	0.35864
LPE(18:2)	32	22.5	0.05614
LPE(18:2)	32	1.5	-0.16546
PC(O-36:2) or PC(P-36:1)	33	1.5	-0.40518
PC(O-36:2) or PC(P-36:1)	33	4.5	-0.4102
PC(O-36:2) or PC(P-36:1)	33	7.5	0.59915
PC(O-36:2) or PC(P-36:1)	33	10.5	0.15436
PC(O-36:2) or PC(P-36:1)	33	13.5	0.4427
PC(O-36:2) or PC(P-36:1)	33	16.5	0.44417
PC(O-36:2) or PC(P-36:1)	33	19.5	-0.48104
PC(O-36:2) or PC(P-36:1)	33	22.5	-0.14498
PC(O-36:2) or PC(P-36:1)	33	1.5	-0.52025
PE(P-38:6)	34	1.5	-0.23062
PE(P-38:6)	34	4.5	0.03814
PE(P-38:6)	34	7.5	0.40515
PE(P-38:6)	34	10.5	0.34987
PE(P-38:6)	34	13.5	0.38997
PE(P-38:6)	34	16.5	-0.05251
PE(P-38:6)	34	19.5	0.03007
PE(P-38:6)	34	22.5	-0.60633
PE(P-38:6)	34	1.5	-0.61682
PC(38:6)	35	1.5	-0.44226
PC(38:6)	35	4.5	0.07763
PC(38:6)	35	7.5	0.55191
PC(38:6)	35	10.5	0.46212
PC(38:6)	35	13.5	0.21216
PC(38:6)	35	16.5	-0.01127
PC(38:6)	35	19.5	0.2016
PC(38:6)	35	22.5	-0.63791
PC(38:6)	35	1.5	-0.79456
LPC(22:6)	36	1.5	-1.2197
LPC(22:6)	36	4.5	-0.72429
LPC(22:6)	36	7.5	0.34134
LPC(22:6)	36	10.5	0.37538
LPC(22:6)	36	13.5	0.77143
LPC(22:6)	36	16.5	0.68221
LPC(22:6)	36	19.5	0.13745
LPC(22:6)	36	22.5	-0.25717
LPC(22:6)	36	1.5	0.03169
PC(38:2)	37	1.5	-0.78297
PC(38:2)	37	4.5	-0.7725
PC(38:2)	37	7.5	0.29387
PC(38:2)	37	10.5	0.33504
PC(38:2)	37	13.5	0.40057
PC(38:2)	37	16.5	0.40613
PC(38:2)	37	19.5	0.03082
PC(38:2)	37	22.5	0.10522
PC(38:2)	37	1.5	-0.02287
Cer(d42:1)	38	1.5	-0.54991
Cer(d42:1)	38	4.5	-0.09034
Cer(d42:1)	38	7.5	-0.17216
Cer(d42:1)	38	10.5	0.66366
Cer(d42:1)	38	13.5	0.34244
Cer(d42:1)	38	16.5	-0.04219
Cer(d42:1)	38	19.5	0.23365
Cer(d42:1)	38	22.5	-0.1265
Cer(d42:1)	38	1.5	-0.23221
LPC(18:2)	39	1.5	-0.94695
LPC(18:2)	39	4.5	-0.84657
LPC(18:2)	39	7.5	-0.06702
LPC(18:2)	39	10.5	0.00573
LPC(18:2)	39	13.5	0.47537
LPC(18:2)	39	16.5	0.5956
LPC(18:2)	39	19.5	0.15984
LPC(18:2)	39	22.5	0.38978
LPC(18:2)	39	1.5	0.65526
PC(36:1)	40	1.5	-0.50293
PC(36:1)	40	4.5	-0.63365
PC(36:1)	40	7.5	0.42387
PC(36:1)	40	10.5	0.39142
PC(36:1)	40	13.5	0.44627
PC(36:1)	40	16.5	0.41516
PC(36:1)	40	19.5	-0.35987
PC(36:1)	40	22.5	-0.04851
PC(36:1)	40	1.5	-0.4399
PI(38:4)	41	1.5	-0.61674
PI(38:4)	41	4.5	-0.09545
PI(38:4)	41	7.5	0.51102
PI(38:4)	41	10.5	0.38431
PI(38:4)	41	13.5	0.45981
PI(38:4)	41	16.5	0.03582
PI(38:4)	41	19.5	0.20936
PI(38:4)	41	22.5	-0.49113
PI(38:4)	41	1.5	-0.69408
PI(38:3)	42	1.5	-0.70466
PI(38:3)	42	4.5	-0.25296
PI(38:3)	42	7.5	0.51173
PI(38:3)	42	10.5	0.25489
PI(38:3)	42	13.5	0.44994
PI(38:3)	42	16.5	0.17271
PI(38:3)	42	19.5	0.24574
PI(38:3)	42	22.5	-0.37789
PI(38:3)	42	1.5	-0.45537
PE(P-38:5) or PE(O-38:6)	43	1.5	-0.18832
PE(P-38:5) or PE(O-38:6)	43	4.5	0.0707
PE(P-38:5) or PE(O-38:6)	43	7.5	0.29559
PE(P-38:5) or PE(O-38:6)	43	10.5	0.43082
PE(P-38:5) or PE(O-38:6)	43	13.5	0.51723
PE(P-38:5) or PE(O-38:6)	43	16.5	-0.12189
PE(P-38:5) or PE(O-38:6)	43	19.5	-0.03634
PE(P-38:5) or PE(O-38:6)	43	22.5	-0.62206
PE(P-38:5) or PE(O-38:6)	43	1.5	-0.71821
PI(36:4)	44	1.5	-0.57792
PI(36:4)	44	4.5	-0.09075
PI(36:4)	44	7.5	0.47603
PI(36:4)	44	10.5	0.40143
PI(36:4)	44	13.5	0.50385
PI(36:4)	44	16.5	0.02537
PI(36:4)	44	19.5	0.17771
PI(36:4)	44	22.5	-0.50743
PI(36:4)	44	1.5	-0.71313
PI(34:2)	45	1.5	-0.57624
PI(34:2)	45	4.5	-0.16842
PI(34:2)	45	7.5	0.43486
PI(34:2)	45	10.5	0.0846
PI(34:2)	45	13.5	0.6274
PI(34:2)	45	16.5	0.29591
PI(34:2)	45	19.5	0.00652
PI(34:2)	45	22.5	-0.43361
PI(34:2)	45	1.5	-0.3604
PE(36:2)	46	1.5	-0.80478
PE(36:2)	46	4.5	-0.43206
PE(36:2)	46	7.5	0.39971
PE(36:2)	46	10.5	0.48922
PE(36:2)	46	13.5	0.3346
PE(36:2)	46	16.5	0.08004
PE(36:2)	46	19.5	0.50052
PE(36:2)	46	22.5	-0.25428
PE(36:2)	46	1.5	-0.3886
PE(P-36:2) or PE(o-36:3)	47	1.5	-0.26067
PE(P-36:2) or PE(o-36:3)	47	4.5	-0.12633
PE(P-36:2) or PE(o-36:3)	47	7.5	0.4103
PE(P-36:2) or PE(o-36:3)	47	10.5	0.39332
PE(P-36:2) or PE(o-36:3)	47	13.5	0.35211
PE(P-36:2) or PE(o-36:3)	47	16.5	-0.07399
PE(P-36:2) or PE(o-36:3)	47	19.5	0.11975
PE(P-36:2) or PE(o-36:3)	47	22.5	-0.48369
PE(P-36:2) or PE(o-36:3)	47	1.5	-0.65836
PE(36:4)	48	1.5	-0.35069
PE(36:4)	48	4.5	0.03289
PE(36:4)	48	7.5	0.41309
PE(36:4)	48	10.5	0.43631
PE(36:4)	48	13.5	0.49682
PE(36:4)	48	16.5	-0.06495
PE(36:4)	48	19.5	0.0813
PE(36:4)	48	22.5	-0.59617
PE(36:4)	48	1.5	-0.82824
PE(34:2)	49	1.5	-0.64242
PE(34:2)	49	4.5	-0.2869
PE(34:2)	49	7.5	0.4276
PE(34:2)	49	10.5	0.36017
PE(34:2)	49	13.5	0.37008
PE(34:2)	49	16.5	0.02743
PE(34:2)	49	19.5	0.45303
PE(34:2)	49	22.5	-0.36984
PE(34:2)	49	1.5	-0.43772
LPC(20:4)	50	1.5	-1.11663
LPC(20:4)	50	4.5	-0.69008
LPC(20:4)	50	7.5	0.25368
LPC(20:4)	50	10.5	0.16159
LPC(20:4)	50	13.5	0.71577
LPC(20:4)	50	16.5	0.70579
LPC(20:4)	50	19.5	0.11032
LPC(20:4)	50	22.5	-0.05173
LPC(20:4)	50	1.5	0.05579
PE(38:4)	51	1.5	-0.45671
PE(38:4)	51	4.5	-0.01326
PE(38:4)	51	7.5	0.35109
PE(38:4)	51	10.5	0.53587
PE(38:4)	51	13.5	0.57526
PE(38:4)	51	16.5	-0.05588
PE(38:4)	51	19.5	0.06046
PE(38:4)	51	22.5	-0.50293
PE(38:4)	51	1.5	-0.88581
PC(42:7)	52	1.5	-0.03808
PC(42:7)	52	4.5	0.03688
PC(42:7)	52	7.5	0.4006
PC(42:7)	52	10.5	0.19338
PC(42:7)	52	13.5	0.4074
PC(42:7)	52	16.5	0.16072
PC(42:7)	52	19.5	-0.59189
PC(42:7)	52	22.5	-0.19862
PC(42:7)	52	1.5	-0.86719
PE(P-38:4) or PE(o-38:5)	53	1.5	-0.1655
PE(P-38:4) or PE(o-38:5)	53	4.5	-0.00858
PE(P-38:4) or PE(o-38:5)	53	7.5	0.21296
PE(P-38:4) or PE(o-38:5)	53	10.5	0.49026
PE(P-38:4) or PE(o-38:5)	53	13.5	0.50889
PE(P-38:4) or PE(o-38:5)	53	16.5	-0.07411
PE(P-38:4) or PE(o-38:5)	53	19.5	-0.02971
PE(P-38:4) or PE(o-38:5)	53	22.5	-0.57256
PE(P-38:4) or PE(o-38:5)	53	1.5	-0.72052
Cer(d34:0)	54	1.5	-1.1019
Cer(d34:0)	54	4.5	-0.94629
Cer(d34:0)	54	7.5	-0.14547
Cer(d34:0)	54	10.5	0.33999
Cer(d34:0)	54	13.5	0.10216
Cer(d34:0)	54	16.5	0.6016
Cer(d34:0)	54	19.5	0.56873
Cer(d34:0)	54	22.5	0.49418
Cer(d34:0)	54	1.5	0.59565
PE(P-36:4) Or PE(O-36:5)	55	1.5	-0.17305
PE(P-36:4) Or PE(O-36:5)	55	4.5	0.0525
PE(P-36:4) Or PE(O-36:5)	55	7.5	0.15692
PE(P-36:4) Or PE(O-36:5)	55	10.5	0.41827
PE(P-36:4) Or PE(O-36:5)	55	13.5	0.55617
PE(P-36:4) Or PE(O-36:5)	55	16.5	-0.08691
PE(P-36:4) Or PE(O-36:5)	55	19.5	0.03375
PE(P-36:4) Or PE(O-36:5)	55	22.5	-0.58234
PE(P-36:4) Or PE(O-36:5)	55	1.5	-0.68701
LPC(20:3)	56	1.5	-1.0422
LPC(20:3)	56	4.5	-0.84093
LPC(20:3)	56	7.5	0.12174
LPC(20:3)	56	10.5	0.01273
LPC(20:3)	56	13.5	0.55561
LPC(20:3)	56	16.5	0.9502
LPC(20:3)	56	19.5	0.14291
LPC(20:3)	56	22.5	0.02684
LPC(20:3)	56	1.5	0.39514
PC(42:6)	57	1.5	-0.05066
PC(42:6)	57	4.5	0.1563
PC(42:6)	57	7.5	0.07112
PC(42:6)	57	10.5	0.33663
PC(42:6)	57	13.5	0.1217
PC(42:6)	57	16.5	-0.05932
PC(42:6)	57	19.5	0.01982
PC(42:6)	57	22.5	-0.21432
PC(42:6)	57	1.5	-0.55081
Cer(d43:1)	58	1.5	-0.32108
Cer(d43:1)	58	4.5	-0.37659
Cer(d43:1)	58	7.5	0.0038
Cer(d43:1)	58	10.5	0.28368
Cer(d43:1)	58	13.5	0.39777
Cer(d43:1)	58	16.5	0.24681
Cer(d43:1)	58	19.5	0.14502
Cer(d43:1)	58	22.5	-0.14814
Cer(d43:1)	58	1.5	-0.1349
PI(32:0)	59	1.5	-0.22578
PI(32:0)	59	4.5	-0.72082
PI(32:0)	59	7.5	0.1452
PI(32:0)	59	10.5	0.12473
PI(32:0)	59	13.5	0.22452
PI(32:0)	59	16.5	0.37729
PI(32:0)	59	19.5	0.06554
PI(32:0)	59	22.5	-0.0997
PI(32:0)	59	1.5	-0.02826
PI(36:2)	60	1.5	-0.48291
PI(36:2)	60	4.5	-0.37685
PI(36:2)	60	7.5	0.39056
PI(36:2)	60	10.5	-0.10557
PI(36:2)	60	13.5	0.54303
PI(36:2)	60	16.5	0.3625
PI(36:2)	60	19.5	0.18445
PI(36:2)	60	22.5	-0.24276
PI(36:2)	60	1.5	-0.52542
Cer(d42:0)	61	1.5	-0.86844
Cer(d42:0)	61	4.5	-0.7067
Cer(d42:0)	61	7.5	-0.37388
Cer(d42:0)	61	10.5	0.51067
Cer(d42:0)	61	13.5	0.32064
Cer(d42:0)	61	16.5	0.16729
Cer(d42:0)	61	19.5	0.86616
Cer(d42:0)	61	22.5	0.172
Cer(d42:0)	61	1.5	0.18585
PI(34:1)	62	1.5	-0.04158
PI(34:1)	62	4.5	-0.24791
PI(34:1)	62	7.5	0.4516
PI(34:1)	62	10.5	-0.27015
PI(34:1)	62	13.5	0.77174
PI(34:1)	62	16.5	0.28135
PI(34:1)	62	19.5	-0.19634
PI(34:1)	62	22.5	-0.33505
PI(34:1)	62	1.5	-1.01412
PC(34:0)	63	1.5	-0.29699
PC(34:0)	63	4.5	-0.50052
PC(34:0)	63	7.5	-0.15247
PC(34:0)	63	10.5	0.09299
PC(34:0)	63	13.5	0.1918
PC(34:0)	63	16.5	0.27104
PC(34:0)	63	19.5	0.20582
PC(34:0)	63	22.5	0.2254
PC(34:0)	63	1.5	-0.02559
PI(36:1)	64	1.5	-0.01391
PI(36:1)	64	4.5	-0.34279
PI(36:1)	64	7.5	0.15877
PI(36:1)	64	10.5	-0.29429
PI(36:1)	64	13.5	0.49527
PI(36:1)	64	16.5	0.16878
PI(36:1)	64	19.5	0.18845
PI(36:1)	64	22.5	-0.12382
PI(36:1)	64	1.5	-0.65306
TG(57:8)	65	1.5	-0.06382
TG(57:8)	65	4.5	-0.3219
TG(57:8)	65	7.5	-0.2126
TG(57:8)	65	10.5	0.00215
TG(57:8)	65	13.5	-0.11077
TG(57:8)	65	16.5	0.51437
TG(57:8)	65	19.5	0.55245
TG(57:8)	65	22.5	-0.22378
TG(57:8)	65	1.5	-0.16699
PI(P-35:2)	66	1.5	0.42511
PI(P-35:2)	66	4.5	0.10735
PI(P-35:2)	66	7.5	-0.08683
PI(P-35:2)	66	10.5	-0.48143
PI(P-35:2)	66	13.5	-0.06787
PI(P-35:2)	66	16.5	0.03682
PI(P-35:2)	66	19.5	0.43688
PI(P-35:2)	66	22.5	-0.2127
PI(P-35:2)	66	1.5	-0.39269
TG(52:2)	67	1.5	0.13123
TG(52:2)	67	4.5	-0.06779
TG(52:2)	67	7.5	-0.40738
TG(52:2)	67	10.5	-0.24833
TG(52:2)	67	13.5	-0.26806
TG(52:2)	67	16.5	0.1848
TG(52:2)	67	19.5	0.49166
TG(52:2)	67	22.5	-0.02008
TG(52:2)	67	1.5	0.26663
TG(50:2)	68	1.5	0.00085
TG(50:2)	68	4.5	-0.13641
TG(50:2)	68	7.5	-0.36079
TG(50:2)	68	10.5	-0.45614
TG(50:2)	68	13.5	-0.38378
TG(50:2)	68	16.5	0.3078
TG(50:2)	68	19.5	0.53708
TG(50:2)	68	22.5	0.4386
TG(50:2)	68	1.5	0.52193
TG(48:1)	69	1.5	0.03772
TG(48:1)	69	4.5	-0.19631
TG(48:1)	69	7.5	-0.38457
TG(48:1)	69	10.5	-0.45831
TG(48:1)	69	13.5	-0.29392
TG(48:1)	69	16.5	0.27257
TG(48:1)	69	19.5	0.44482
TG(48:1)	69	22.5	0.38535
TG(48:1)	69	1.5	0.79053
TG(60:1)	70	1.5	-0.01618
TG(60:1)	70	4.5	0.08932
TG(60:1)	70	7.5	-0.40086
TG(60:1)	70	10.5	-0.24178
TG(60:1)	70	13.5	-0.26326
TG(60:1)	70	16.5	-0.14934
TG(60:1)	70	19.5	0.21232
TG(60:1)	70	22.5	0.38721
TG(60:1)	70	1.5	0.72476
TG(53:1)	71	1.5	-0.07411
TG(53:1)	71	4.5	-0.0951
TG(53:1)	71	7.5	-0.18139
TG(53:1)	71	10.5	-0.39568
TG(53:1)	71	13.5	-0.40365
TG(53:1)	71	16.5	0.31376
TG(53:1)	71	19.5	0.22752
TG(53:1)	71	22.5	0.29698
TG(53:1)	71	1.5	1.05633
TG(52:1)	72	1.5	-0.05852
TG(52:1)	72	4.5	-0.16485
TG(52:1)	72	7.5	-0.19919
TG(52:1)	72	10.5	-0.31771
TG(52:1)	72	13.5	-0.16427
TG(52:1)	72	16.5	0.08289
TG(52:1)	72	19.5	0.25007
TG(52:1)	72	22.5	0.28592
TG(52:1)	72	1.5	0.96246
TG(56:2)	73	1.5	-0.01448
TG(56:2)	73	4.5	0.122
TG(56:2)	73	7.5	-0.2291
TG(56:2)	73	10.5	-0.26128
TG(56:2)	73	13.5	-0.05956
TG(56:2)	73	16.5	-0.12418
TG(56:2)	73	19.5	-0.36351
TG(56:2)	73	22.5	0.49441
TG(56:2)	73	1.5	0.81505
TG(36:0)	74	1.5	-0.25732
TG(36:0)	74	4.5	0.0253
TG(36:0)	74	7.5	-0.33451
TG(36:0)	74	10.5	-0.11246
TG(36:0)	74	13.5	0.02073
TG(36:0)	74	16.5	-0.22779
TG(36:0)	74	19.5	0.08292
TG(36:0)	74	22.5	0.48363
TG(36:0)	74	1.5	0.77422
TG(52:0)	75	1.5	0.01709
TG(52:0)	75	4.5	0.34303
TG(52:0)	75	7.5	-0.29017
TG(52:0)	75	10.5	-0.11878
TG(52:0)	75	13.5	0.02716
TG(52:0)	75	16.5	-0.40047
TG(52:0)	75	19.5	-0.29815
TG(52:0)	75	22.5	0.15535
TG(52:0)	75	1.5	1.41384
TG(58:3)	76	1.5	-0.25978
TG(58:3)	76	4.5	0.56378
TG(58:3)	76	7.5	-0.26368
TG(58:3)	76	10.5	-0.23511
TG(58:3)	76	13.5	-0.02953
TG(58:3)	76	16.5	-0.41353
TG(58:3)	76	19.5	-0.36849
TG(58:3)	76	22.5	0.33427
TG(58:3)	76	1.5	1.11515
TG(59:2)	77	1.5	-0.10825
TG(59:2)	77	4.5	0.3218
TG(59:2)	77	7.5	-0.22885
TG(59:2)	77	10.5	0.24661
TG(59:2)	77	13.5	-0.39581
TG(59:2)	77	16.5	-0.36846
TG(59:2)	77	19.5	-0.35935
TG(59:2)	77	22.5	0.32849
TG(59:2)	77	1.5	0.38913
TG(57:1)	78	1.5	-0.133
TG(57:1)	78	4.5	0.2827
TG(57:1)	78	7.5	-0.19866
TG(57:1)	78	10.5	0.13515
TG(57:1)	78	13.5	-0.369
TG(57:1)	78	16.5	-0.35047
TG(57:1)	78	19.5	-0.33721
TG(57:1)	78	22.5	0.14804
TG(57:1)	78	1.5	0.86322
TG(50:0)	79	1.5	-0.17686
TG(50:0)	79	4.5	0.17829
TG(50:0)	79	7.5	-0.17169
TG(50:0)	79	10.5	0.07053
TG(50:0)	79	13.5	-0.37186
TG(50:0)	79	16.5	0.03241
TG(50:0)	79	19.5	-0.34064
TG(50:0)	79	22.5	0.06153
TG(50:0)	79	1.5	0.87889
DG(34:0)	80	1.5	-0.29286
DG(34:0)	80	4.5	0.06751
DG(34:0)	80	7.5	0.09278
DG(34:0)	80	10.5	-0.29369
DG(34:0)	80	13.5	0.11668
DG(34:0)	80	16.5	-0.179
DG(34:0)	80	19.5	-0.32961
DG(34:0)	80	22.5	0.48523
DG(34:0)	80	1.5	0.70051
PC(32:2)	81	1.5	-0.15756
PC(32:2)	81	4.5	-0.00112
PC(32:2)	81	7.5	0.23773
PC(32:2)	81	10.5	-0.10937
PC(32:2)	81	13.5	0.03468
PC(32:2)	81	16.5	-0.17347
PC(32:2)	81	19.5	-0.05755
PC(32:2)	81	22.5	0.16518
PC(32:2)	81	1.5	0.42363

## Sheet: Fig 2c
Lipid	Class	Decimal Clocktime of Acrophase	Amplitude	Polar_X	Polar_Y
Cer(d34:0)	Cer	0.34259	12.8465	-0.25178	0.23232
Cer(d34:1)	Cer	0.37031	11.3247	-0.34827	0.12587
Cer(d40:0)	Cer	0.40792	11.6679	-0.36965	0.17251
Cer(d42:0)	Cer	0.49854	11.3634	-0.46712	0.17419
Cer(d42:0)	Cer	0.39314	14.1857	-0.1798	0.34962
Cer(d42:1)	Cer	0.37584	12.1286	-0.31898	0.19877
Cer(d43:1)	Cer	0.32946	13.5332	-0.19828	0.26311
DG(34:0)	DG	0.37259	5.3421	-0.12824	-0.34983
DG(38:5)	DG	0.46715	7.0856	-0.33765	-0.32284
LPC(18:2)	LPC	0.33916	12.1934	-0.28476	0.18422
LPC(20:3)	LPC	0.51714	12.88	-0.37698	0.35401
LPC(20:4)	LPC	0.62261	12.4544	-0.49844	0.37309
LPC(22:5)	LPC	0.64436	11.7103	-0.58084	0.27897
LPC(22:6)	LPC	0.75087	12.0699	-0.64329	0.38728
LPE(18:2)	LPE	0.65035	11.92	-0.56991	0.3133
LPE(20:4)	LPE	0.68064	11.7576	-0.60985	0.30226
PC(32:2)	PC	0.2559	5.9058	-0.12245	-0.2247
PC(34:0)	PC	0.23914	15.7765	-0.01399	0.23873
PC(34:1)	PC	0.44922	10.7286	-0.44107	0.08516
PC(34:3)	PC	0.38611	10.1696	-0.38573	0.01714
PC(36:1)	PC	0.52261	12.1962	-0.43858	0.28419
PC(36:2)	PC	0.30508	10.8331	-0.29785	0.06601
PC(36:2)	PC	0.40023	11.864	-0.35352	0.18765
PC(36:3)	PC	0.38237	10.1335	-0.38213	0.01336
PC(36:4)	PC	0.40301	11.1745	-0.38411	0.12198
PC(36:4)	PC	0.30048	11.4681	-0.27856	0.11267
PC(37:3)	PC	0.44637	11.7998	-0.39773	0.20263
PC(38:2)	PC	0.48374	12.072	-0.4143	0.24972
PC(38:3)	PC	0.47552	11.7643	-0.42569	0.21191
PC(38:4)	PC	0.46837	11.7541	-0.41985	0.2076
PC(38:6)	PC	0.46821	12.0304	-0.40361	0.23733
PC(42:6)	PC	0.19264	13.4014	-0.12118	0.14975
PC(42:7)	PC	0.34274	12.5332	-0.27009	0.211
PC(O-32:1) or PC(P-32:0)	PC	0.54467	8.5762	-0.50727	-0.19836
PC(O-34:1) or PC(P-34:0)	PC	0.50151	11.4143	-0.46753	0.18147
PC(O-34:2) or PC(P-34:1)	PC	0.4195	10.6814	-0.41285	0.07444
PC(O-34:2) or PC(P-34:1)	PC	0.37113	9.8042	-0.37065	-0.01902
PC(O-36:2) or PC(P-36:1)	PC	0.47491	12.0136	-0.41044	0.23892
PC(O-36:3) or PC(P-36:2)	PC	0.38973	11.0972	-0.37377	0.11041
PC(O-36:4) or PC(P-36:3)	PC	0.4019	11.2958	-0.379	0.13374
PC(O-38:4) or PC(P-38:3)	PC	0.46379	11.3302	-0.43595	0.15827
PC(O-38:5) or PC(P-38:4)	PC	0.40565	11.8348	-0.35974	0.18744
PE(34:2)	PE	0.46369	12.4252	-0.37332	0.27502
PE(36:2)	PE	0.51676	12.3234	-0.42408	0.29529
PE(36:4)	PE	0.48861	12.4233	-0.39354	0.2896
PE(38:4)	PE	0.54694	12.4774	-0.43588	0.33038
PE(P-36:2) or PE(o-36:3)	PE	0.40315	12.4148	-0.32523	0.23822
PE(P-36:4) Or PE(O-36:5)	PE	0.41312	12.8507	-0.30331	0.28048
PE(P-38:4) or PE(o-38:5)	PE	0.43287	12.6192	-0.33503	0.2741
PE(P-38:5) or PE(O-38:6)	PE	0.43042	12.2392	-0.35856	0.23812
PE(P-38:6)	PE	0.40125	12.0232	-0.34627	0.20273
PE(P40:6)	PE	0.43556	11.8728	-0.38425	0.2051
PI(32:0)	PI	0.28874	14.0212	-0.14298	0.25085
PI(34:1)	PI	0.48547	15.0491	-0.11961	0.4705
PI(34:2)	PI	0.48469	12.2756	-0.40119	0.27197
PI(36:1)	PI	0.40871	16.648	0.069	0.40285
PI(36:2)	PI	0.44405	14.1122	-0.21063	0.39091
PI(36:3)	PI	0.52176	11.5682	-0.4784	0.20824
PI(36:4)	PI	0.53592	12.2721	-0.44387	0.30031
PI(38:3)	PI	0.50787	12.2027	-0.42574	0.27691
PI(38:4)	PI	0.53152	12.2002	-0.44575	0.28951
PI(P-35:2)	PI	0.45311	20.1344	0.40013	0.21261
SM(d34:1)	SM	0.28022	8.9996	-0.27066	-0.07255
SM(d34:2)	SM	0.32306	9.0927	-0.31399	-0.07602
SM(d36:1)	SM	0.27956	9.2706	-0.27447	-0.05306
SM(d38:2)	SM	0.32956	9.9915	-0.32956	-0.00073
TG(36:0)	TG	0.25545	3.7072	0.01956	-0.2547
TG(48:1)	TG	0.36696	22.6605	0.36149	-0.06314
TG(50:0)	TG	0.41705	5.2046	-0.12936	-0.39648
TG(50:2)	TG	0.41215	21.8733	0.41193	0.01366
TG(52:0)	TG	0.61218	4.6545	-0.10438	-0.60322
TG(52:1)	TG	0.25495	1.7009	0.14435	-0.21014
TG(52:2)	TG	0.34101	21.0092	0.3296	0.08747
TG(53:1)	TG	0.30777	1.3736	0.19534	-0.23784
TG(56:2)	TG	0.36594	3.5959	0.03864	-0.3639
TG(57:1)	TG	0.52759	5.0348	-0.14118	-0.50835
TG(57:8)	TG	0.40377	17.7617	0.17969	0.36158
TG(58:3)	TG	0.59996	4.758	-0.11828	-0.58818
TG(59:2)	TG	0.39608	4.8401	-0.08641	-0.38654
TG(60:1)	TG	0.31733	1.2238	0.21087	-0.23714
TG(66:10)	TG	0.27029	11.0126	-0.26085	0.07082

## Sheet: Fig 3a
Lipid	class	Relative clock time	Lipid [Zscore]
CE(16:1)	CE	9.5	0.01334
CE(16:1)	CE	12.5	-0.15413
CE(16:1)	CE	15.5	-0.10416
CE(16:1)	CE	18.5	0.08769
CE(16:1)	CE	21.5	0.26274
CE(16:1)	CE	0.5	0.27216
CE(16:1)	CE	3.5	0.06412
CE(16:1)	CE	6.5	-0.2858
CE(16:1)	CE	9.5	-0.61894
CE(18:2)-OH	CE	9.5	0.31666
CE(18:2)-OH	CE	12.5	0.41454
CE(18:2)-OH	CE	15.5	0.37104
CE(18:2)-OH	CE	18.5	0.16718
CE(18:2)-OH	CE	21.5	-0.12208
CE(18:2)-OH	CE	0.5	-0.37177
CE(18:2)-OH	CE	3.5	-0.48008
CE(18:2)-OH	CE	6.5	-0.42803
CE(18:2)-OH	CE	9.5	-0.29057
CE(18:3)	CE	9.5	-0.01385
CE(18:3)	CE	12.5	-0.12176
CE(18:3)	CE	15.5	-0.02569
CE(18:3)	CE	18.5	0.17209
CE(18:3)	CE	21.5	0.30974
CE(18:3)	CE	0.5	0.26065
CE(18:3)	CE	3.5	0.00758
CE(18:3)	CE	6.5	-0.34722
CE(18:3)	CE	9.5	-0.64192
CE(22:4)	CE	9.5	0.47754
CE(22:4)	CE	12.5	0.28404
CE(22:4)	CE	15.5	0.01694
CE(22:4)	CE	18.5	-0.204
CE(22:4)	CE	21.5	-0.28606
CE(22:4)	CE	0.5	-0.21787
CE(22:4)	CE	3.5	-0.07608
CE(22:4)	CE	6.5	0.01956
CE(22:4)	CE	9.5	-0.02367
Cer(d34:0)	Cer	9.5	-1.12881
Cer(d34:0)	Cer	12.5	-0.55417
Cer(d34:0)	Cer	15.5	-0.02341
Cer(d34:0)	Cer	18.5	0.2961
Cer(d34:0)	Cer	21.5	0.36074
Cer(d34:0)	Cer	0.5	0.27619
Cer(d34:0)	Cer	3.5	0.2355
Cer(d34:0)	Cer	6.5	0.40603
Cer(d34:0)	Cer	9.5	0.83144
Cer(d34:1)	Cer	9.5	-0.67509
Cer(d34:1)	Cer	12.5	-0.20298
Cer(d34:1)	Cer	15.5	0.18536
Cer(d34:1)	Cer	18.5	0.33778
Cer(d34:1)	Cer	21.5	0.24034
Cer(d34:1)	Cer	0.5	0.02544
Cer(d34:1)	Cer	3.5	-0.10571
Cer(d34:1)	Cer	6.5	-0.00096
Cer(d34:1)	Cer	9.5	0.35367
Cer(d40:2)	Cer	9.5	0.35577
Cer(d40:2)	Cer	12.5	0.36879
Cer(d40:2)	Cer	15.5	0.17067
Cer(d40:2)	Cer	18.5	-0.13316
Cer(d40:2)	Cer	21.5	-0.37538
Cer(d40:2)	Cer	0.5	-0.42474
Cer(d40:2)	Cer	3.5	-0.26297
Cer(d40:2)	Cer	6.5	0.00455
Cer(d40:2)	Cer	9.5	0.21047
DG( 32:1)	DG	9.5	-0.17455
DG( 32:1)	DG	12.5	0.02404
DG( 32:1)	DG	15.5	0.10257
DG( 32:1)	DG	18.5	0.04957
DG( 32:1)	DG	21.5	-0.06934
DG( 32:1)	DG	0.5	-0.14997
DG( 32:1)	DG	3.5	-0.11052
DG( 32:1)	DG	6.5	0.06046
DG( 32:1)	DG	9.5	0.29735
DG(34:1)	DG	9.5	-0.27949
DG(34:1)	DG	12.5	0.07987
DG(34:1)	DG	15.5	0.27093
DG(34:1)	DG	18.5	0.21931
DG(34:1)	DG	21.5	-0.00722
DG(34:1)	DG	0.5	-0.23843
DG(34:1)	DG	3.5	-0.30136
DG(34:1)	DG	6.5	-0.12161
DG(34:1)	DG	9.5	0.23306
DG(34:2)	DG	9.5	-0.56806
DG(34:2)	DG	12.5	-0.19792
DG(34:2)	DG	15.5	0.12367
DG(34:2)	DG	18.5	0.26722
DG(34:2)	DG	21.5	0.20753
DG(34:2)	DG	0.5	0.03845
DG(34:2)	DG	3.5	-0.0821
DG(34:2)	DG	6.5	-0.02462
DG(34:2)	DG	9.5	0.23611
DG(34:3)	DG	9.5	-0.46918
DG(34:3)	DG	12.5	-0.15749
DG(34:3)	DG	15.5	0.08538
DG(34:3)	DG	18.5	0.17494
DG(34:3)	DG	21.5	0.11652
DG(34:3)	DG	0.5	0.00213
DG(34:3)	DG	3.5	-0.04344
DG(34:3)	DG	6.5	0.06429
DG(34:3)	DG	9.5	0.32001
DG(36:3)	DG	9.5	-0.70414
DG(36:3)	DG	12.5	-0.39365
DG(36:3)	DG	15.5	-0.02877
DG(36:3)	DG	18.5	0.24348
DG(36:3)	DG	21.5	0.33033
DG(36:3)	DG	0.5	0.24762
DG(36:3)	DG	3.5	0.11049
DG(36:3)	DG	6.5	0.06598
DG(36:3)	DG	9.5	0.20686
DG(36:4)	DG	9.5	-0.83293
DG(36:4)	DG	12.5	-0.48629
DG(36:4)	DG	15.5	-0.08318
DG(36:4)	DG	18.5	0.22987
DG(36:4)	DG	21.5	0.35909
DG(36:4)	DG	0.5	0.3184
DG(36:4)	DG	3.5	0.22124
DG(36:4)	DG	6.5	0.21412
DG(36:4)	DG	9.5	0.39082
DG(38:1)	DG	9.5	0.3411
DG(38:1)	DG	12.5	0.04746
DG(38:1)	DG	15.5	-0.17431
DG(38:1)	DG	18.5	-0.2286
DG(38:1)	DG	21.5	-0.11793
DG(38:1)	DG	0.5	0.05858
DG(38:1)	DG	3.5	0.16324
DG(38:1)	DG	6.5	0.10043
DG(38:1)	DG	9.5	-0.12736
FA(22:5)	FA	9.5	-0.07934
FA(22:5)	FA	12.5	-0.02008
FA(22:5)	FA	15.5	0.07093
FA(22:5)	FA	18.5	0.13133
FA(22:5)	FA	21.5	0.11668
FA(22:5)	FA	0.5	0.02651
FA(22:5)	FA	3.5	-0.09541
FA(22:5)	FA	6.5	-0.18672
FA(22:5)	FA	9.5	-0.203
LPC(14:0)	LPC	9.5	-0.28859
LPC(14:0)	LPC	12.5	0.11029
LPC(14:0)	LPC	15.5	0.13414
LPC(14:0)	LPC	18.5	-0.114
LPC(14:0)	LPC	21.5	-0.37178
LPC(14:0)	LPC	0.5	-0.3712
LPC(14:0)	LPC	3.5	0.0044
LPC(14:0)	LPC	6.5	0.65202
LPC(14:0)	LPC	9.5	1.30932
LPC(16:0)	LPC	9.5	-0.70691
LPC(16:0)	LPC	12.5	-0.26769
LPC(16:0)	LPC	15.5	0.11764
LPC(16:0)	LPC	18.5	0.30595
LPC(16:0)	LPC	21.5	0.26954
LPC(16:0)	LPC	0.5	0.11231
LPC(16:0)	LPC	3.5	0.00895
LPC(16:0)	LPC	6.5	0.10259
LPC(16:0)	LPC	9.5	0.42097
LPC(16:1)	LPC	9.5	-0.83814
LPC(16:1)	LPC	12.5	-0.23941
LPC(16:1)	LPC	15.5	0.19463
LPC(16:1)	LPC	18.5	0.32596
LPC(16:1)	LPC	21.5	0.19387
LPC(16:1)	LPC	0.5	-0.00804
LPC(16:1)	LPC	3.5	-0.04528
LPC(16:1)	LPC	6.5	0.2202
LPC(16:1)	LPC	9.5	0.7491
LPC(17:0)	LPC	9.5	-0.64607
LPC(17:0)	LPC	12.5	-0.23088
LPC(17:0)	LPC	15.5	0.10055
LPC(17:0)	LPC	18.5	0.23923
LPC(17:0)	LPC	21.5	0.1891
LPC(17:0)	LPC	0.5	0.06465
LPC(17:0)	LPC	3.5	0.02395
LPC(17:0)	LPC	6.5	0.17598
LPC(17:0)	LPC	9.5	0.51685
LPC(18:1)	LPC	9.5	-0.8461
LPC(18:1)	LPC	12.5	-0.40355
LPC(18:1)	LPC	15.5	0.03045
LPC(18:1)	LPC	18.5	0.2984
LPC(18:1)	LPC	21.5	0.34008
LPC(18:1)	LPC	0.5	0.22779
LPC(18:1)	LPC	3.5	0.12403
LPC(18:1)	LPC	6.5	0.18631
LPC(18:1)	LPC	9.5	0.47486
LPC(18:2)	LPC	9.5	-1.32664
LPC(18:2)	LPC	12.5	-0.75099
LPC(18:2)	LPC	15.5	-0.11906
LPC(18:2)	LPC	18.5	0.34947
LPC(18:2)	LPC	21.5	0.53063
LPC(18:2)	LPC	0.5	0.4688
LPC(18:2)	LPC	3.5	0.35066
LPC(18:2)	LPC	6.5	0.3959
LPC(18:2)	LPC	9.5	0.72849
LPC(20:3)	LPC	9.5	-0.77833
LPC(20:3)	LPC	12.5	-0.27559
LPC(20:3)	LPC	15.5	0.19047
LPC(20:3)	LPC	18.5	0.42209
LPC(20:3)	LPC	21.5	0.35885
LPC(20:3)	LPC	0.5	0.11305
LPC(20:3)	LPC	3.5	-0.0961
LPC(20:3)	LPC	6.5	-0.07083
LPC(20:3)	LPC	9.5	0.24931
LPC(20:4)	LPC	9.5	-1.02483
LPC(20:4)	LPC	12.5	-0.5222
LPC(20:4)	LPC	15.5	0.02582
LPC(20:4)	LPC	18.5	0.39997
LPC(20:4)	LPC	21.5	0.48282
LPC(20:4)	LPC	0.5	0.32758
LPC(20:4)	LPC	3.5	0.12692
LPC(20:4)	LPC	6.5	0.10012
LPC(20:4)	LPC	9.5	0.36461
LPC(20:5)	LPC	9.5	-0.52988
LPC(20:5)	LPC	12.5	-0.07455
LPC(20:5)	LPC	15.5	0.36106
LPC(20:5)	LPC	18.5	0.54371
LPC(20:5)	LPC	21.5	0.38832
LPC(20:5)	LPC	0.5	0.00781
LPC(20:5)	LPC	3.5	-0.35302
LPC(20:5)	LPC	6.5	-0.4609
LPC(20:5)	LPC	9.5	-0.23074
LPC(22:5)	LPC	9.5	-0.72921
LPC(22:5)	LPC	12.5	-0.29854
LPC(22:5)	LPC	15.5	0.11462
LPC(22:5)	LPC	18.5	0.34204
LPC(22:5)	LPC	21.5	0.32425
LPC(22:5)	LPC	0.5	0.14544
LPC(22:5)	LPC	3.5	-0.01589
LPC(22:5)	LPC	6.5	0.00851
LPC(22:5)	LPC	9.5	0.27812
LPC(22:6)	LPC	9.5	-0.93157
LPC(22:6)	LPC	12.5	-0.42582
LPC(22:6)	LPC	15.5	0.09919
LPC(22:6)	LPC	18.5	0.42464
LPC(22:6)	LPC	21.5	0.44863
LPC(22:6)	LPC	0.5	0.24583
LPC(22:6)	LPC	3.5	0.02374
LPC(22:6)	LPC	6.5	0.00119
LPC(22:6)	LPC	9.5	0.28009
LPE(18:2)	LPE	9.5	-1.18729
LPE(18:2)	LPE	12.5	-0.78775
LPE(18:2)	LPE	15.5	-0.20256
LPE(18:2)	LPE	18.5	0.3364
LPE(18:2)	LPE	21.5	0.62434
LPE(18:2)	LPE	0.5	0.60349
LPE(18:2)	LPE	3.5	0.39698
LPE(18:2)	LPE	6.5	0.23667
LPE(18:2)	LPE	9.5	0.32736
LPE(20:4)	LPE	9.5	-0.93783
LPE(20:4)	LPE	12.5	-0.58344
LPE(20:4)	LPE	15.5	-0.11018
LPE(20:4)	LPE	18.5	0.29385
LPE(20:4)	LPE	21.5	0.48111
LPE(20:4)	LPE	0.5	0.43104
LPE(20:4)	LPE	3.5	0.26208
LPE(20:4)	LPE	6.5	0.16233
LPE(20:4)	LPE	9.5	0.27934
PC(32:1)	PC	9.5	0.25447
PC(32:1)	PC	12.5	0.43034
PC(32:1)	PC	15.5	0.2671
PC(32:1)	PC	18.5	-0.11165
PC(32:1)	PC	21.5	-0.45607
PC(32:1)	PC	0.5	-0.53643
PC(32:1)	PC	3.5	-0.27767
PC(32:1)	PC	6.5	0.19661
PC(32:1)	PC	9.5	0.6366
PC(32:2)	PC	9.5	-0.07626
PC(32:2)	PC	12.5	-0.07611
PC(32:2)	PC	15.5	-0.26694
PC(32:2)	PC	18.5	-0.44633
PC(32:2)	PC	21.5	-0.41857
PC(32:2)	PC	0.5	-0.10928
PC(32:2)	PC	3.5	0.39102
PC(32:2)	PC	6.5	0.8799
PC(32:2)	PC	9.5	1.16164
PC(34:1)	PC	9.5	-0.24026
PC(34:1)	PC	12.5	0.13443
PC(34:1)	PC	15.5	0.27312
PC(34:1)	PC	18.5	0.14884
PC(34:1)	PC	21.5	-0.11137
PC(34:1)	PC	0.5	-0.30082
PC(34:1)	PC	3.5	-0.25429
PC(34:1)	PC	6.5	0.05523
PC(34:1)	PC	9.5	0.5007
PC(36:1)	PC	9.5	-0.57425
PC(36:1)	PC	12.5	-0.04454
PC(36:1)	PC	15.5	0.26018
PC(36:1)	PC	18.5	0.25243
PC(36:1)	PC	21.5	0.02774
PC(36:1)	PC	0.5	-0.19129
PC(36:1)	PC	3.5	-0.18536
PC(36:1)	PC	6.5	0.13306
PC(36:1)	PC	9.5	0.66844
PC(36:2)	PC	9.5	-0.73837
PC(36:2)	PC	12.5	-0.24936
PC(36:2)	PC	15.5	0.08056
PC(36:2)	PC	18.5	0.17436
PC(36:2)	PC	21.5	0.09334
PC(36:2)	PC	0.5	0.00117
PC(36:2)	PC	3.5	0.06808
PC(36:2)	PC	6.5	0.3711
PC(36:2)	PC	9.5	0.84897
PC(36:3)	PC	9.5	-0.09887
PC(36:3)	PC	12.5	0.1812
PC(36:3)	PC	15.5	0.32719
PC(36:3)	PC	18.5	0.25943
PC(36:3)	PC	21.5	0.02344
PC(36:3)	PC	0.5	-0.2367
PC(36:3)	PC	3.5	-0.36278
PC(36:3)	PC	6.5	-0.27511
PC(36:3)	PC	9.5	-0.01919
PC(37:3)	PC	9.5	-0.77885
PC(37:3)	PC	12.5	-0.41355
PC(37:3)	PC	15.5	-0.07704
PC(37:3)	PC	18.5	0.13932
PC(37:3)	PC	21.5	0.21455
PC(37:3)	PC	0.5	0.21032
PC(37:3)	PC	3.5	0.23487
PC(37:3)	PC	6.5	0.37957
PC(37:3)	PC	9.5	0.6654
PC(38:3)	PC	9.5	-0.38308
PC(38:3)	PC	12.5	-0.07696
PC(38:3)	PC	15.5	0.08188
PC(38:3)	PC	18.5	0.07325
PC(38:3)	PC	21.5	-0.02498
PC(38:3)	PC	0.5	-0.08241
PC(38:3)	PC	3.5	0.00742
PC(38:3)	PC	6.5	0.26474
PC(38:3)	PC	9.5	0.61166
PC(38:3)	PC	9.5	-0.42971
PC(38:3)	PC	12.5	-0.02951
PC(38:3)	PC	15.5	0.17449
PC(38:3)	PC	18.5	0.14121
PC(38:3)	PC	21.5	-0.03144
PC(38:3)	PC	0.5	-0.16391
PC(38:3)	PC	3.5	-0.1002
PC(38:3)	PC	6.5	0.20079
PC(38:3)	PC	9.5	0.64117
PC(38:4)	PC	9.5	-0.26389
PC(38:4)	PC	12.5	-0.03958
PC(38:4)	PC	15.5	0.00563
PC(38:4)	PC	18.5	-0.07756
PC(38:4)	PC	21.5	-0.16323
PC(38:4)	PC	0.5	-0.12403
PC(38:4)	PC	3.5	0.09428
PC(38:4)	PC	6.5	0.44099
PC(38:4)	PC	9.5	0.79021
PC(40:5)	PC	9.5	-0.3024
PC(40:5)	PC	12.5	0.01126
PC(40:5)	PC	15.5	0.09675
PC(40:5)	PC	18.5	-0.0123
PC(40:5)	PC	21.5	-0.16833
PC(40:5)	PC	0.5	-0.19624
PC(40:5)	PC	3.5	0.004
PC(40:5)	PC	6.5	0.3988
PC(40:5)	PC	9.5	0.84059
PC(O-32:1) or PC(P-32:0)	PC	9.5	-0.11528
PC(O-32:1) or PC(P-32:0)	PC	12.5	0.15866
PC(O-32:1) or PC(P-32:0)	PC	15.5	0.19523
PC(O-32:1) or PC(P-32:0)	PC	18.5	0.02055
PC(O-32:1) or PC(P-32:0)	PC	21.5	-0.21553
PC(O-32:1) or PC(P-32:0)	PC	0.5	-0.32718
PC(O-32:1) or PC(P-32:0)	PC	3.5	-0.20146
PC(O-32:1) or PC(P-32:0)	PC	6.5	0.13553
PC(O-32:1) or PC(P-32:0)	PC	9.5	0.53392
PC(O-34:1) or PC(P-34:0)	PC	9.5	-0.27879
PC(O-34:1) or PC(P-34:0)	PC	12.5	0.03574
PC(O-34:1) or PC(P-34:0)	PC	15.5	0.17313
PC(O-34:1) or PC(P-34:0)	PC	18.5	0.10618
PC(O-34:1) or PC(P-34:0)	PC	21.5	-0.07265
PC(O-34:1) or PC(P-34:0)	PC	0.5	-0.20533
PC(O-34:1) or PC(P-34:0)	PC	3.5	-0.1609
PC(O-34:1) or PC(P-34:0)	PC	6.5	0.08789
PC(O-34:1) or PC(P-34:0)	PC	9.5	0.44855
PC(O-34:2) or PC(P-34:1)	PC	9.5	-0.11667
PC(O-34:2) or PC(P-34:1)	PC	12.5	0.12172
PC(O-34:2) or PC(P-34:1)	PC	15.5	0.15756
PC(O-34:2) or PC(P-34:1)	PC	18.5	0.01442
PC(O-34:2) or PC(P-34:1)	PC	21.5	-0.17927
PC(O-34:2) or PC(P-34:1)	PC	0.5	-0.2655
PC(O-34:2) or PC(P-34:1)	PC	3.5	-0.14918
PC(O-34:2) or PC(P-34:1)	PC	6.5	0.14613
PC(O-34:2) or PC(P-34:1)	PC	9.5	0.49201
PC(O-34:3) or PC(P-34:2)	PC	9.5	-0.29025
PC(O-34:3) or PC(P-34:2)	PC	12.5	-0.08018
PC(O-34:3) or PC(P-34:2)	PC	15.5	-0.01946
PC(O-34:3) or PC(P-34:2)	PC	18.5	-0.06869
PC(O-34:3) or PC(P-34:2)	PC	21.5	-0.12406
PC(O-34:3) or PC(P-34:2)	PC	0.5	-0.07816
PC(O-34:3) or PC(P-34:2)	PC	3.5	0.11709
PC(O-34:3) or PC(P-34:2)	PC	6.5	0.4223
PC(O-34:3) or PC(P-34:2)	PC	9.5	0.73366
PC(O-34:4) or PC(P-34:3)	PC	9.5	-0.06846
PC(O-34:4) or PC(P-34:3)	PC	12.5	0.26908
PC(O-34:4) or PC(P-34:3)	PC	15.5	0.27274
PC(O-34:4) or PC(P-34:3)	PC	18.5	0.00476
PC(O-34:4) or PC(P-34:3)	PC	21.5	-0.31352
PC(O-34:4) or PC(P-34:3)	PC	0.5	-0.43129
PC(O-34:4) or PC(P-34:3)	PC	3.5	-0.21517
PC(O-34:4) or PC(P-34:3)	PC	6.5	0.27262
PC(O-34:4) or PC(P-34:3)	PC	9.5	0.81073
PC(O-36:2) or PC(P-36:1)	PC	9.5	-0.17338
PC(O-36:2) or PC(P-36:1)	PC	12.5	0.07663
PC(O-36:2) or PC(P-36:1)	PC	15.5	0.16419
PC(O-36:2) or PC(P-36:1)	PC	18.5	0.07723
PC(O-36:2) or PC(P-36:1)	PC	21.5	-0.0941
PC(O-36:2) or PC(P-36:1)	PC	0.5	-0.21023
PC(O-36:2) or PC(P-36:1)	PC	3.5	-0.16392
PC(O-36:2) or PC(P-36:1)	PC	6.5	0.05692
PC(O-36:2) or PC(P-36:1)	PC	9.5	0.36215
PC(O-36:3) or PC(P-36:2)	PC	9.5	-0.15287
PC(O-36:3) or PC(P-36:2)	PC	12.5	0.07235
PC(O-36:3) or PC(P-36:2)	PC	15.5	0.13121
PC(O-36:3) or PC(P-36:2)	PC	18.5	0.03272
PC(O-36:3) or PC(P-36:2)	PC	21.5	-0.12194
PC(O-36:3) or PC(P-36:2)	PC	0.5	-0.19869
PC(O-36:3) or PC(P-36:2)	PC	3.5	-0.10909
PC(O-36:3) or PC(P-36:2)	PC	6.5	0.13787
PC(O-36:3) or PC(P-36:2)	PC	9.5	0.44101
PC(O-36:3) or PC(P-36:2)	PC	9.5	-0.09489
PC(O-36:3) or PC(P-36:2)	PC	12.5	0.16102
PC(O-36:3) or PC(P-36:2)	PC	15.5	0.17887
PC(O-36:3) or PC(P-36:2)	PC	18.5	0.00024
PC(O-36:3) or PC(P-36:2)	PC	21.5	-0.21821
PC(O-36:3) or PC(P-36:2)	PC	0.5	-0.2965
PC(O-36:3) or PC(P-36:2)	PC	3.5	-0.13675
PC(O-36:3) or PC(P-36:2)	PC	6.5	0.2195
PC(O-36:3) or PC(P-36:2)	PC	9.5	0.6156
PC(O-36:4) or PC(P-36:3)	PC	9.5	-0.13257
PC(O-36:4) or PC(P-36:3)	PC	12.5	-0.00401
PC(O-36:4) or PC(P-36:3)	PC	15.5	-0.01915
PC(O-36:4) or PC(P-36:3)	PC	18.5	-0.11357
PC(O-36:4) or PC(P-36:3)	PC	21.5	-0.17642
PC(O-36:4) or PC(P-36:3)	PC	0.5	-0.11532
PC(O-36:4) or PC(P-36:3)	PC	3.5	0.08949
PC(O-36:4) or PC(P-36:3)	PC	6.5	0.3736
PC(O-36:4) or PC(P-36:3)	PC	9.5	0.62613
PC(O-36:5) or PC(P-36:4)	PC	9.5	0.2105
PC(O-36:5) or PC(P-36:4)	PC	12.5	0.22046
PC(O-36:5) or PC(P-36:4)	PC	15.5	0.02565
PC(O-36:5) or PC(P-36:4)	PC	18.5	-0.23489
PC(O-36:5) or PC(P-36:4)	PC	21.5	-0.38362
PC(O-36:5) or PC(P-36:4)	PC	0.5	-0.3085
PC(O-36:5) or PC(P-36:4)	PC	3.5	-0.0286
PC(O-36:5) or PC(P-36:4)	PC	6.5	0.31705
PC(O-36:5) or PC(P-36:4)	PC	9.5	0.55091
PC(O-38:6) or PC(P-38:5)	PC	9.5	-0.1458
PC(O-38:6) or PC(P-38:5)	PC	12.5	-0.12202
PC(O-38:6) or PC(P-38:5)	PC	15.5	-0.17074
PC(O-38:6) or PC(P-38:5)	PC	18.5	-0.20605
PC(O-38:6) or PC(P-38:5)	PC	21.5	-0.14993
PC(O-38:6) or PC(P-38:5)	PC	0.5	0.02212
PC(O-38:6) or PC(P-38:5)	PC	3.5	0.26666
PC(O-38:6) or PC(P-38:5)	PC	6.5	0.49781
PC(O-38:6) or PC(P-38:5)	PC	9.5	0.63753
PC(O-38:6) or PC(P-38:5)	PC	9.5	-0.01142
PC(O-38:6) or PC(P-38:5)	PC	12.5	0.07054
PC(O-38:6) or PC(P-38:5)	PC	15.5	-0.00929
PC(O-38:6) or PC(P-38:5)	PC	18.5	-0.15866
PC(O-38:6) or PC(P-38:5)	PC	21.5	-0.24457
PC(O-38:6) or PC(P-38:5)	PC	0.5	-0.1712
PC(O-38:6) or PC(P-38:5)	PC	3.5	0.06399
PC(O-38:6) or PC(P-38:5)	PC	6.5	0.36872
PC(O-38:6) or PC(P-38:5)	PC	9.5	0.61001
PC(P-38:6)	PC	9.5	0.0419
PC(P-38:6)	PC	12.5	-0.17449
PC(P-38:6)	PC	15.5	-0.36182
PC(P-38:6)	PC	18.5	-0.37862
PC(P-38:6)	PC	21.5	-0.18329
PC(P-38:6)	PC	0.5	0.14151
PC(P-38:6)	PC	3.5	0.43727
PC(P-38:6)	PC	6.5	0.56252
PC(P-38:6)	PC	9.5	0.47563
PE(36:1)	PE	9.5	-0.93587
PE(36:1)	PE	12.5	-0.64274
PE(36:1)	PE	15.5	-0.24865
PE(36:1)	PE	18.5	0.12627
PE(36:1)	PE	21.5	0.37313
PE(36:1)	PE	0.5	0.45804
PE(36:1)	PE	3.5	0.44199
PE(36:1)	PE	6.5	0.44509
PE(36:1)	PE	9.5	0.57624
PE(36:2)	PE	9.5	-0.81321
PE(36:2)	PE	12.5	-0.58493
PE(36:2)	PE	15.5	-0.26992
PE(36:2)	PE	18.5	0.05158
PE(36:2)	PE	21.5	0.2955
PE(36:2)	PE	0.5	0.42323
PE(36:2)	PE	3.5	0.46422
PE(36:2)	PE	6.5	0.49871
PE(36:2)	PE	9.5	0.61077
PE(36:3)	PE	9.5	-0.90978
PE(36:3)	PE	12.5	-0.6121
PE(36:3)	PE	15.5	-0.243
PE(36:3)	PE	18.5	0.0974
PE(36:3)	PE	21.5	0.32583
PE(36:3)	PE	0.5	0.42457
PE(36:3)	PE	3.5	0.4519
PE(36:3)	PE	6.5	0.5079
PE(36:3)	PE	9.5	0.67588
PE(40:6)	PE	9.5	-0.19158
PE(40:6)	PE	12.5	-0.34672
PE(40:6)	PE	15.5	-0.34175
PE(40:6)	PE	18.5	-0.15632
PE(40:6)	PE	21.5	0.12421
PE(40:6)	PE	0.5	0.35877
PE(40:6)	PE	3.5	0.43324
PE(40:6)	PE	6.5	0.32724
PE(40:6)	PE	9.5	0.12613
PE(P-34:1) or PE(O-34:2)	PE	9.5	-0.35005
PE(P-34:1) or PE(O-34:2)	PE	12.5	-0.35036
PE(P-34:1) or PE(O-34:2)	PE	15.5	-0.24539
PE(P-34:1) or PE(O-34:2)	PE	18.5	-0.05298
PE(P-34:1) or PE(O-34:2)	PE	21.5	0.15782
PE(P-34:1) or PE(O-34:2)	PE	0.5	0.30717
PE(P-34:1) or PE(O-34:2)	PE	3.5	0.35124
PE(P-34:1) or PE(O-34:2)	PE	6.5	0.30787
PE(P-34:1) or PE(O-34:2)	PE	9.5	0.2461
PE(P-34:2) or PE(O-34:3)	PE	9.5	-0.24369
PE(P-34:2) or PE(O-34:3)	PE	12.5	-0.33849
PE(P-34:2) or PE(O-34:3)	PE	15.5	-0.32509
PE(P-34:2) or PE(O-34:3)	PE	18.5	-0.17078
PE(P-34:2) or PE(O-34:3)	PE	21.5	0.0746
PE(P-34:2) or PE(O-34:3)	PE	0.5	0.30788
PE(P-34:2) or PE(O-34:3)	PE	3.5	0.43297
PE(P-34:2) or PE(O-34:3)	PE	6.5	0.41715
PE(P-34:2) or PE(O-34:3)	PE	9.5	0.31025
PE(P-36:2) or PE(o-36:3)	PE	9.5	-0.28588
PE(P-36:2) or PE(o-36:3)	PE	12.5	-0.31321
PE(P-36:2) or PE(o-36:3)	PE	15.5	-0.24848
PE(P-36:2) or PE(o-36:3)	PE	18.5	-0.08969
PE(P-36:2) or PE(o-36:3)	PE	21.5	0.11006
PE(P-36:2) or PE(o-36:3)	PE	0.5	0.27369
PE(P-36:2) or PE(o-36:3)	PE	3.5	0.34526
PE(P-36:2) or PE(o-36:3)	PE	6.5	0.32277
PE(P-36:2) or PE(o-36:3)	PE	9.5	0.2593
PE(P-38:3) or PE(o-38:4)	PE	9.5	-0.63169
PE(P-38:3) or PE(o-38:4)	PE	12.5	-0.32258
PE(P-38:3) or PE(o-38:4)	PE	15.5	-0.00534
PE(P-38:3) or PE(o-38:4)	PE	18.5	0.20342
PE(P-38:3) or PE(o-38:4)	PE	21.5	0.25062
PE(P-38:3) or PE(o-38:4)	PE	0.5	0.17782
PE(P-38:3) or PE(o-38:4)	PE	3.5	0.09686
PE(P-38:3) or PE(o-38:4)	PE	6.5	0.12439
PE(P-38:3) or PE(o-38:4)	PE	9.5	0.31347
PE(P-38:6)	PE	9.5	-0.22383
PE(P-38:6)	PE	12.5	-0.34674
PE(P-38:6)	PE	15.5	-0.34742
PE(P-38:6)	PE	18.5	-0.18758
PE(P-38:6)	PE	21.5	0.07706
PE(P-38:6)	PE	0.5	0.32937
PE(P-38:6)	PE	3.5	0.45945
PE(P-38:6)	PE	6.5	0.42902
PE(P-38:6)	PE	9.5	0.29378
PE(P40:6)	PE	9.5	-0.26023
PE(P40:6)	PE	12.5	-0.35053
PE(P40:6)	PE	15.5	-0.314
PE(P40:6)	PE	18.5	-0.13596
PE(P40:6)	PE	21.5	0.11538
PE(P40:6)	PE	0.5	0.32888
PE(P40:6)	PE	3.5	0.41557
PE(P40:6)	PE	6.5	0.36074
PE(P40:6)	PE	9.5	0.23259
PI(34:1)	PI	9.5	-0.44922
PI(34:1)	PI	12.5	-0.0678
PI(34:1)	PI	15.5	0.15824
PI(34:1)	PI	18.5	0.16757
PI(34:1)	PI	21.5	0.0258
PI(34:1)	PI	0.5	-0.11295
PI(34:1)	PI	3.5	-0.09632
PI(34:1)	PI	6.5	0.13701
PI(34:1)	PI	9.5	0.52146
PI(34:2)	PI	9.5	-0.60827
PI(34:2)	PI	12.5	-0.17962
PI(34:2)	PI	15.5	0.0914
PI(34:2)	PI	18.5	0.14592
PI(34:2)	PI	21.5	0.05191
PI(34:2)	PI	0.5	-0.03566
PI(34:2)	PI	3.5	0.03438
PI(34:2)	PI	6.5	0.32092
PI(34:2)	PI	9.5	0.756
PI(35:2)	PI	9.5	-0.62361
PI(35:2)	PI	12.5	-0.14051
PI(35:2)	PI	15.5	0.11533
PI(35:2)	PI	18.5	0.11145
PI(35:2)	PI	21.5	-0.03249
PI(35:2)	PI	0.5	-0.11479
PI(35:2)	PI	3.5	0.03015
PI(35:2)	PI	6.5	0.43482
PI(35:2)	PI	9.5	0.97957
PI(36:2)	PI	9.5	-0.75778
PI(36:2)	PI	12.5	-0.32691
PI(36:2)	PI	15.5	0.00718
PI(36:2)	PI	18.5	0.15923
PI(36:2)	PI	21.5	0.15059
PI(36:2)	PI	0.5	0.09677
PI(36:2)	PI	3.5	0.13972
PI(36:2)	PI	6.5	0.36471
PI(36:2)	PI	9.5	0.75038
PI(36:3)	PI	9.5	-1.12047
PI(36:3)	PI	12.5	-0.59087
PI(36:3)	PI	15.5	-0.06458
PI(36:3)	PI	18.5	0.28805
PI(36:3)	PI	21.5	0.39841
PI(36:3)	PI	0.5	0.33978
PI(36:3)	PI	3.5	0.28444
PI(36:3)	PI	6.5	0.40273
PI(36:3)	PI	9.5	0.76331
PI(38:3)	PI	9.5	-0.69456
PI(38:3)	PI	12.5	-0.28314
PI(38:3)	PI	15.5	0.03436
PI(38:3)	PI	18.5	0.17169
PI(38:3)	PI	21.5	0.14815
PI(38:3)	PI	0.5	0.07725
PI(38:3)	PI	3.5	0.10024
PI(38:3)	PI	6.5	0.30339
PI(38:3)	PI	9.5	0.66744
PI(38:4)	PI	9.5	-0.77003
PI(38:4)	PI	12.5	-0.317
PI(38:4)	PI	15.5	0.02446
PI(38:4)	PI	18.5	0.16841
PI(38:4)	PI	21.5	0.14457
PI(38:4)	PI	0.5	0.08097
PI(38:4)	PI	3.5	0.12891
PI(38:4)	PI	6.5	0.37437
PI(38:4)	PI	9.5	0.78762
PI(38:5)	PI	9.5	-0.74638
PI(38:5)	PI	12.5	-0.34557
PI(38:5)	PI	15.5	0.01227
PI(38:5)	PI	18.5	0.21386
PI(38:5)	PI	21.5	0.23741
PI(38:5)	PI	0.5	0.16542
PI(38:5)	PI	3.5	0.13638
PI(38:5)	PI	6.5	0.26359
PI(38:5)	PI	9.5	0.56884
TG(45:0)	TG	9.5	0.00766
TG(45:0)	TG	12.5	0.16225
TG(45:0)	TG	15.5	0.17654
TG(45:0)	TG	18.5	0.05959
TG(45:0)	TG	21.5	-0.10268
TG(45:0)	TG	0.5	-0.19778
TG(45:0)	TG	3.5	-0.15258
TG(45:0)	TG	6.5	0.02387
TG(45:0)	TG	9.5	0.24564
TG(45:1)	TG	9.5	-0.10047
TG(45:1)	TG	12.5	0.09536
TG(45:1)	TG	15.5	0.13321
TG(45:1)	TG	18.5	0.02949
TG(45:1)	TG	21.5	-0.11645
TG(45:1)	TG	0.5	-0.18052
TG(45:1)	TG	3.5	-0.08662
TG(45:1)	TG	6.5	0.14886
TG(45:1)	TG	9.5	0.42656
TG(47:1)	TG	9.5	0.02967
TG(47:1)	TG	12.5	-0.02079
TG(47:1)	TG	15.5	-0.14452
TG(47:1)	TG	18.5	-0.23448
TG(47:1)	TG	21.5	-0.20341
TG(47:1)	TG	0.5	-0.03495
TG(47:1)	TG	3.5	0.20679
TG(47:1)	TG	6.5	0.41477
TG(47:1)	TG	9.5	0.50172
TG(54:5)	TG	9.5	-0.71206
TG(54:5)	TG	12.5	-0.29778
TG(54:5)	TG	15.5	0.14185
TG(54:5)	TG	18.5	0.41017
TG(54:5)	TG	21.5	0.41088
TG(54:5)	TG	0.5	0.20442
TG(54:5)	TG	3.5	-0.02741
TG(54:5)	TG	6.5	-0.08795
TG(54:5)	TG	9.5	0.11912
TG(54:5)	TG	9.5	-0.98286
TG(54:5)	TG	12.5	-0.64347
TG(54:5)	TG	15.5	-0.16384
TG(54:5)	TG	18.5	0.26817
TG(54:5)	TG	21.5	0.49262
TG(54:5)	TG	0.5	0.47114
TG(54:5)	TG	3.5	0.30941
TG(54:5)	TG	6.5	0.19526
TG(54:5)	TG	9.5	0.28867
TG(54:6)	TG	9.5	-0.94857
TG(54:6)	TG	12.5	-0.40484
TG(54:6)	TG	15.5	0.13256
TG(54:6)	TG	18.5	0.44259
TG(54:6)	TG	21.5	0.4374
TG(54:6)	TG	0.5	0.21377
TG(54:6)	TG	3.5	-0.00354
TG(54:6)	TG	6.5	0.00649
TG(54:6)	TG	9.5	0.33174
TG(54:6)	TG	9.5	-1.00203
TG(54:6)	TG	12.5	-0.57233
TG(54:6)	TG	15.5	-0.07479
TG(54:6)	TG	18.5	0.3032
TG(54:6)	TG	21.5	0.44428
TG(54:6)	TG	0.5	0.36985
TG(54:6)	TG	3.5	0.22756
TG(54:6)	TG	6.5	0.2048
TG(54:6)	TG	9.5	0.41895
TG(54:7)	TG	9.5	-0.78361
TG(54:7)	TG	12.5	-0.45902
TG(54:7)	TG	15.5	-0.0824
TG(54:7)	TG	18.5	0.21003
TG(54:7)	TG	21.5	0.33141
TG(54:7)	TG	0.5	0.29503
TG(54:7)	TG	3.5	0.20663
TG(54:7)	TG	6.5	0.20238
TG(54:7)	TG	9.5	0.36919
TG(54:8)	TG	9.5	-0.81728
TG(54:8)	TG	12.5	-0.45155
TG(54:8)	TG	15.5	-0.05276
TG(54:8)	TG	18.5	0.23499
TG(54:8)	TG	21.5	0.33266
TG(54:8)	TG	0.5	0.27255
TG(54:8)	TG	3.5	0.17937
TG(54:8)	TG	6.5	0.19721
TG(54:8)	TG	9.5	0.40512
TG(57:4)	TG	9.5	-1.21141
TG(57:4)	TG	12.5	-0.64796
TG(57:4)	TG	15.5	-0.06717
TG(57:4)	TG	18.5	0.3307
TG(57:4)	TG	21.5	0.45251
TG(57:4)	TG	0.5	0.36686
TG(57:4)	TG	3.5	0.26384
TG(57:4)	TG	6.5	0.34373
TG(57:4)	TG	9.5	0.69966
TG(58:5)	TG	9.5	-1.03448
TG(58:5)	TG	12.5	-0.5576
TG(58:5)	TG	15.5	-0.04893
TG(58:5)	TG	18.5	0.30323
TG(58:5)	TG	21.5	0.40223
TG(58:5)	TG	0.5	0.29972
TG(58:5)	TG	3.5	0.16541
TG(58:5)	TG	6.5	0.1876
TG(58:5)	TG	9.5	0.46294
TG(59:4)	TG	9.5	-0.90945
TG(59:4)	TG	12.5	-0.66811
TG(59:4)	TG	15.5	-0.22338
TG(59:4)	TG	18.5	0.23977
TG(59:4)	TG	21.5	0.52558
TG(59:4)	TG	0.5	0.54215
TG(59:4)	TG	3.5	0.35531
TG(59:4)	TG	6.5	0.15003
TG(59:4)	TG	9.5	0.12208
TG(59:5)	TG	9.5	-1.03098
TG(59:5)	TG	12.5	-0.61926
TG(59:5)	TG	15.5	-0.10765
TG(59:5)	TG	18.5	0.30716
TG(59:5)	TG	21.5	0.4852
TG(59:5)	TG	0.5	0.42517
TG(59:5)	TG	3.5	0.26524
TG(59:5)	TG	6.5	0.20207
TG(59:5)	TG	9.5	0.37567
TG(59:6)	TG	9.5	-0.92957
TG(59:6)	TG	12.5	-0.54255
TG(59:6)	TG	15.5	-0.08382
TG(59:6)	TG	18.5	0.27406
TG(59:6)	TG	21.5	0.41762
TG(59:6)	TG	0.5	0.35893
TG(59:6)	TG	3.5	0.22852
TG(59:6)	TG	6.5	0.19893
TG(59:6)	TG	9.5	0.38365
TG(60:4)	TG	9.5	-1.19241
TG(60:4)	TG	12.5	-0.65516
TG(60:4)	TG	15.5	-0.07729
TG(60:4)	TG	18.5	0.3343
TG(60:4)	TG	21.5	0.47011
TG(60:4)	TG	0.5	0.38219
TG(60:4)	TG	3.5	0.25362
TG(60:4)	TG	6.5	0.29131
TG(60:4)	TG	9.5	0.60478
TG(60:4)	TG	9.5	-0.91802
TG(60:4)	TG	12.5	-0.67041
TG(60:4)	TG	15.5	-0.21493
TG(60:4)	TG	18.5	0.2564
TG(60:4)	TG	21.5	0.54228
TG(60:4)	TG	0.5	0.55003
TG(60:4)	TG	3.5	0.34988
TG(60:4)	TG	6.5	0.13386
TG(60:4)	TG	9.5	0.10328
TG(60:5)	TG	9.5	-0.70378
TG(60:5)	TG	12.5	-0.47509
TG(60:5)	TG	15.5	-0.12816
TG(60:5)	TG	18.5	0.19918
TG(60:5)	TG	21.5	0.38057
TG(60:5)	TG	0.5	0.37516
TG(60:5)	TG	3.5	0.2515
TG(60:5)	TG	6.5	0.14741
TG(60:5)	TG	9.5	0.18925
TG(60:5)	TG	9.5	-1.01455
TG(60:5)	TG	12.5	-0.61009
TG(60:5)	TG	15.5	-0.10009
TG(60:5)	TG	18.5	0.3156
TG(60:5)	TG	21.5	0.49239
TG(60:5)	TG	0.5	0.42562
TG(60:5)	TG	3.5	0.2533
TG(60:5)	TG	6.5	0.17525
TG(60:5)	TG	9.5	0.3361
TG(60:6)	TG	9.5	-0.94934
TG(60:6)	TG	12.5	-0.55199
TG(60:6)	TG	15.5	-0.08694
TG(60:6)	TG	18.5	0.27354
TG(60:6)	TG	21.5	0.41842
TG(60:6)	TG	0.5	0.36297
TG(60:6)	TG	3.5	0.2398
TG(60:6)	TG	6.5	0.22119
TG(60:6)	TG	9.5	0.41816

## Sheet: Fig 3b
Lipid	Lipid Rank	Relative clock time	Lipid [Zscore]
PC(38:3)	1	9.5	-0.3484
PC(38:3)	1	12.5	-0.23936
PC(38:3)	1	15.5	0.32528
PC(38:3)	1	18.5	0.20845
PC(38:3)	1	21.5	-0.1876
PC(38:3)	1	0.5	-0.08874
PC(38:3)	1	3.5	-0.13227
PC(38:3)	1	6.5	0.24162
PC(38:3)	1	9.5	0.62392
PI(34:2)	2	9.5	-0.61742
PI(34:2)	2	12.5	-0.22303
PI(34:2)	2	15.5	0.23905
PI(34:2)	2	18.5	-0.02626
PI(34:2)	2	21.5	0.19422
PI(34:2)	2	0.5	-0.18383
PI(34:2)	2	3.5	0.18105
PI(34:2)	2	6.5	0.25488
PI(34:2)	2	9.5	0.75831
PC(36:1)	3	9.5	-0.47726
PC(36:1)	3	12.5	-0.2252
PC(36:1)	3	15.5	0.25925
PC(36:1)	3	18.5	0.45039
PC(36:1)	3	21.5	-0.06811
PC(36:1)	3	0.5	-0.24417
PC(36:1)	3	3.5	-0.22343
PC(36:1)	3	6.5	0.25576
PC(36:1)	3	9.5	0.61918
PI(34:1)	4	9.5	-0.47298
PI(34:1)	4	12.5	-0.11943
PI(34:1)	4	15.5	0.34437
PI(34:1)	4	18.5	-0.01587
PI(34:1)	4	21.5	0.14629
PI(34:1)	4	0.5	-0.20017
PI(34:1)	4	3.5	-0.06858
PI(34:1)	4	6.5	0.21318
PI(34:1)	4	9.5	0.45699
DG(34:1)	5	9.5	-0.43178
DG(34:1)	5	12.5	0.17216
DG(34:1)	5	15.5	0.40341
DG(34:1)	5	18.5	0.17006
DG(34:1)	5	21.5	0.01286
DG(34:1)	5	0.5	-0.41598
DG(34:1)	5	3.5	-0.18529
DG(34:1)	5	6.5	0.12219
DG(34:1)	5	9.5	0.00742
PC(36:2)	6	9.5	-0.60445
PC(36:2)	6	12.5	-0.54567
PC(36:2)	6	15.5	0.16452
PC(36:2)	6	18.5	0.42884
PC(36:2)	6	21.5	-0.07153
PC(36:2)	6	0.5	-0.11216
PC(36:2)	6	3.5	0.12937
PC(36:2)	6	6.5	0.47465
PC(36:2)	6	9.5	0.78629
PC(36:3)	7	9.5	0.05834
PC(36:3)	7	12.5	-0.0168
PC(36:3)	7	15.5	0.29525
PC(36:3)	7	18.5	0.27151
PC(36:3)	7	21.5	0.25786
PC(36:3)	7	0.5	-0.43332
PC(36:3)	7	3.5	-0.45455
PC(36:3)	7	6.5	-0.17981
PC(36:3)	7	9.5	0.00013
PI(38:4)	8	9.5	-0.84782
PI(38:4)	8	12.5	-0.21422
PI(38:4)	8	15.5	0.10052
PI(38:4)	8	18.5	-0.06227
PI(38:4)	8	21.5	0.33062
PI(38:4)	8	0.5	0.00329
PI(38:4)	8	3.5	0.1824
PI(38:4)	8	6.5	0.3561
PI(38:4)	8	9.5	0.77366
LPC(16:1)	9	9.5	-0.85971
LPC(16:1)	9	12.5	-0.07785
LPC(16:1)	9	15.5	-0.07188
LPC(16:1)	9	18.5	0.42112
LPC(16:1)	9	21.5	0.34217
LPC(16:1)	9	0.5	-0.18473
LPC(16:1)	9	3.5	0.03192
LPC(16:1)	9	6.5	0.16754
LPC(16:1)	9	9.5	0.78431
PI(36:2)	10	9.5	-0.77713
PI(36:2)	10	12.5	-0.27777
PI(36:2)	10	15.5	0.02007
PI(36:2)	10	18.5	-0.00086
PI(36:2)	10	21.5	0.3693
PI(36:2)	10	0.5	-0.04648
PI(36:2)	10	3.5	0.20519
PI(36:2)	10	6.5	0.32264
PI(36:2)	10	9.5	0.76893
PI(38:3)	11	9.5	-0.81261
PI(38:3)	11	12.5	-0.20099
PI(38:3)	11	15.5	0.19572
PI(38:3)	11	18.5	-0.03872
PI(38:3)	11	21.5	0.29627
PI(38:3)	11	0.5	-0.07205
PI(38:3)	11	3.5	0.20162
PI(38:3)	11	6.5	0.40925
PI(38:3)	11	9.5	0.54632
DG(34:3)	12	9.5	-0.62564
DG(34:3)	12	12.5	-0.04486
DG(34:3)	12	15.5	0.19114
DG(34:3)	12	18.5	0.17115
DG(34:3)	12	21.5	0.03467
DG(34:3)	12	0.5	-0.06455
DG(34:3)	12	3.5	0.04191
DG(34:3)	12	6.5	0.26869
DG(34:3)	12	9.5	0.12065
LPC(17:0)	13	9.5	-0.61456
LPC(17:0)	13	12.5	-0.21458
LPC(17:0)	13	15.5	-0.08278
LPC(17:0)	13	18.5	0.37025
LPC(17:0)	13	21.5	0.38693
LPC(17:0)	13	0.5	-0.26444
LPC(17:0)	13	3.5	0.12195
LPC(17:0)	13	6.5	0.25453
LPC(17:0)	13	9.5	0.47604
Cer(d34:1)	14	9.5	-0.69836
Cer(d34:1)	14	12.5	-0.35292
Cer(d34:1)	14	15.5	0.36702
Cer(d34:1)	14	18.5	0.47414
Cer(d34:1)	14	21.5	0.10655
Cer(d34:1)	14	0.5	-0.09386
Cer(d34:1)	14	3.5	-0.11513
Cer(d34:1)	14	6.5	0.37496
Cer(d34:1)	14	9.5	0.09545
PI(38:5)	15	9.5	-0.75584
PI(38:5)	15	12.5	-0.42644
PI(38:5)	15	15.5	0.22753
PI(38:5)	15	18.5	0.00828
PI(38:5)	15	21.5	0.39927
PI(38:5)	15	0.5	-0.03548
PI(38:5)	15	3.5	0.33185
PI(38:5)	15	6.5	0.20603
PI(38:5)	15	9.5	0.55061
LPC(16:0)	16	9.5	-0.67453
LPC(16:0)	16	12.5	-0.24569
LPC(16:0)	16	15.5	-0.06875
LPC(16:0)	16	18.5	0.42206
LPC(16:0)	16	21.5	0.49342
LPC(16:0)	16	0.5	-0.25634
LPC(16:0)	16	3.5	0.16614
LPC(16:0)	16	6.5	0.12342
LPC(16:0)	16	9.5	0.40362
DG(34:2)	17	9.5	-0.74541
DG(34:2)	17	12.5	-0.06651
DG(34:2)	17	15.5	0.25807
DG(34:2)	17	18.5	0.18714
DG(34:2)	17	21.5	0.22363
DG(34:2)	17	0.5	-0.08735
DG(34:2)	17	3.5	-0.01582
DG(34:2)	17	6.5	0.24884
DG(34:2)	17	9.5	-0.00229
PC(37:3)	18	9.5	-0.83109
PC(37:3)	18	12.5	-0.37054
PC(37:3)	18	15.5	-0.01874
PC(37:3)	18	18.5	0.0533
PC(37:3)	18	21.5	0.25446
PC(37:3)	18	0.5	0.23347
PC(37:3)	18	3.5	0.15266
PC(37:3)	18	6.5	0.51212
PC(37:3)	18	9.5	0.58897
Cer(d34:0)	19	9.5	-1.24057
Cer(d34:0)	19	12.5	-0.55591
Cer(d34:0)	19	15.5	0.06998
Cer(d34:0)	19	18.5	0.50683
Cer(d34:0)	19	21.5	0.16904
Cer(d34:0)	19	0.5	0.08347
Cer(d34:0)	19	3.5	0.41201
Cer(d34:0)	19	6.5	0.69018
Cer(d34:0)	19	9.5	0.56457
LPC(20:3)	20	9.5	-0.81855
LPC(20:3)	20	12.5	-0.18979
LPC(20:3)	20	15.5	0.15038
LPC(20:3)	20	18.5	0.32464
LPC(20:3)	20	21.5	0.55359
LPC(20:3)	20	0.5	-0.0124
LPC(20:3)	20	3.5	-0.11443
LPC(20:3)	20	6.5	0.01218
LPC(20:3)	20	9.5	0.20729
LPC(22:5)	21	9.5	-0.81326
LPC(22:5)	21	12.5	-0.19475
LPC(22:5)	21	15.5	0.1441
LPC(22:5)	21	18.5	0.2233
LPC(22:5)	21	21.5	0.44576
LPC(22:5)	21	0.5	0.07364
LPC(22:5)	21	3.5	-0.02702
LPC(22:5)	21	6.5	0.12279
LPC(22:5)	21	9.5	0.19477
LPC(20:5)	22	9.5	-0.55827
LPC(20:5)	22	12.5	-0.07797
LPC(20:5)	22	15.5	0.43848
LPC(20:5)	22	18.5	0.45353
LPC(20:5)	22	21.5	0.47911
LPC(20:5)	22	0.5	-0.04838
LPC(20:5)	22	3.5	-0.40294
LPC(20:5)	22	6.5	-0.31824
LPC(20:5)	22	9.5	-0.31352
LPC(18:1)	23	9.5	-0.80038
LPC(18:1)	23	12.5	-0.42318
LPC(18:1)	23	15.5	-0.11741
LPC(18:1)	23	18.5	0.40285
LPC(18:1)	23	21.5	0.57866
LPC(18:1)	23	0.5	-0.16156
LPC(18:1)	23	3.5	0.26945
LPC(18:1)	23	6.5	0.24572
LPC(18:1)	23	9.5	0.43812
TG(54:6)	24	9.5	-1.10076
TG(54:6)	24	12.5	-0.2273
TG(54:6)	24	15.5	0.13905
TG(54:6)	24	18.5	0.49819
TG(54:6)	24	21.5	0.21274
TG(54:6)	24	0.5	0.36614
TG(54:6)	24	3.5	0.01257
TG(54:6)	24	6.5	0.07364
TG(54:6)	24	9.5	0.23333
PI(36:3)	25	9.5	-1.10381
PI(36:3)	25	12.5	-0.64492
PI(36:3)	25	15.5	-0.01511
PI(36:3)	25	18.5	0.2305
PI(36:3)	25	21.5	0.56899
PI(36:3)	25	0.5	0.10022
PI(36:3)	25	3.5	0.41151
PI(36:3)	25	6.5	0.42096
PI(36:3)	25	9.5	0.73247
PE(P-38:3) or PE(o-38:4)	26	9.5	-0.68389
PE(P-38:3) or PE(o-38:4)	26	12.5	-0.26064
PE(P-38:3) or PE(o-38:4)	26	15.5	-0.03892
PE(P-38:3) or PE(o-38:4)	26	18.5	0.21349
PE(P-38:3) or PE(o-38:4)	26	21.5	0.3913
PE(P-38:3) or PE(o-38:4)	26	0.5	-0.0984
PE(P-38:3) or PE(o-38:4)	26	3.5	0.26817
PE(P-38:3) or PE(o-38:4)	26	6.5	0.18284
PE(P-38:3) or PE(o-38:4)	26	9.5	0.23301
TG(57:4)	27	9.5	-1.42624
TG(57:4)	27	12.5	-0.42256
TG(57:4)	27	15.5	-0.02472
TG(57:4)	27	18.5	0.33578
TG(57:4)	27	21.5	0.31842
TG(57:4)	27	0.5	0.43654
TG(57:4)	27	3.5	0.20818
TG(57:4)	27	6.5	0.64324
TG(57:4)	27	9.5	0.46213
LPC(22:6)	28	9.5	-1.03022
LPC(22:6)	28	12.5	-0.37947
LPC(22:6)	28	15.5	0.23584
LPC(22:6)	28	18.5	0.3409
LPC(22:6)	28	21.5	0.43345
LPC(22:6)	28	0.5	0.23043
LPC(22:6)	28	3.5	0.02238
LPC(22:6)	28	6.5	0.17437
LPC(22:6)	28	9.5	0.13824
TG(54:5)	29	9.5	-0.64815
TG(54:5)	29	12.5	-0.40517
TG(54:5)	29	15.5	-0.02103
TG(54:5)	29	18.5	0.887
TG(54:5)	29	21.5	0.08451
TG(54:5)	29	0.5	0.21765
TG(54:5)	29	3.5	-0.07239
TG(54:5)	29	6.5	0.10151
TG(54:5)	29	9.5	0.01734
TG(58:5)	30	9.5	-1.35252
TG(58:5)	30	12.5	-0.15842
TG(58:5)	30	15.5	0.00097
TG(58:5)	30	18.5	0.10637
TG(58:5)	30	21.5	0.4116
TG(58:5)	30	0.5	0.39196
TG(58:5)	30	3.5	0.06314
TG(58:5)	30	6.5	0.51289
TG(58:5)	30	9.5	0.20413
TG(60:4)	31	9.5	-1.52642
TG(60:4)	31	12.5	-0.3585
TG(60:4)	31	15.5	0.0713
TG(60:4)	31	18.5	0.30257
TG(60:4)	31	21.5	0.35117
TG(60:4)	31	0.5	0.28993
TG(60:4)	31	3.5	0.33536
TG(60:4)	31	6.5	0.74303
TG(60:4)	31	9.5	0.20303
LPC(20:4)	32	9.5	-1.09331
LPC(20:4)	32	12.5	-0.44254
LPC(20:4)	32	15.5	0.04648
LPC(20:4)	32	18.5	0.31831
LPC(20:4)	32	21.5	0.58034
LPC(20:4)	32	0.5	0.26758
LPC(20:4)	32	3.5	0.08805
LPC(20:4)	32	6.5	0.2423
LPC(20:4)	32	9.5	0.27358
TG(54:8)	33	9.5	-1.06691
TG(54:8)	33	12.5	-0.08353
TG(54:8)	33	15.5	-0.04737
TG(54:8)	33	18.5	0.01648
TG(54:8)	33	21.5	0.33536
TG(54:8)	33	0.5	0.4513
TG(54:8)	33	3.5	0.10356
TG(54:8)	33	6.5	0.2828
TG(54:8)	33	9.5	0.3086
LPC(18:2)	34	9.5	-1.34908
LPC(18:2)	34	12.5	-0.7151
LPC(18:2)	34	15.5	-0.1386
LPC(18:2)	34	18.5	0.31947
LPC(18:2)	34	21.5	0.63339
LPC(18:2)	34	0.5	0.37517
LPC(18:2)	34	3.5	0.33958
LPC(18:2)	34	6.5	0.48344
LPC(18:2)	34	9.5	0.67899
TG(54:6)	35	9.5	-1.29165
TG(54:6)	35	12.5	-0.22096
TG(54:6)	35	15.5	0.01799
TG(54:6)	35	18.5	0.12392
TG(54:6)	35	21.5	0.33361
TG(54:6)	35	0.5	0.52963
TG(54:6)	35	3.5	0.25636
TG(54:6)	35	6.5	0.30761
TG(54:6)	35	9.5	0.26298
DG(36:3)	36	9.5	-0.90823
DG(36:3)	36	12.5	-0.23969
DG(36:3)	36	15.5	0.14705
DG(36:3)	36	18.5	0.13614
DG(36:3)	36	21.5	0.25349
DG(36:3)	36	0.5	0.28061
DG(36:3)	36	3.5	0.08119
DG(36:3)	36	6.5	0.36969
DG(36:3)	36	9.5	-0.04207
TG(54:7)	37	9.5	-1.02075
TG(54:7)	37	12.5	-0.12557
TG(54:7)	37	15.5	-0.05637
TG(54:7)	37	18.5	0.00384
TG(54:7)	37	21.5	0.34201
TG(54:7)	37	0.5	0.41837
TG(54:7)	37	3.5	0.18031
TG(54:7)	37	6.5	0.28033
TG(54:7)	37	9.5	0.26746
DG(36:4)	38	9.5	-0.9848
DG(36:4)	38	12.5	-0.37108
DG(36:4)	38	15.5	0.10645
DG(36:4)	38	18.5	0.03962
DG(36:4)	38	21.5	0.31959
DG(36:4)	38	0.5	0.426
DG(36:4)	38	3.5	0.17282
DG(36:4)	38	6.5	0.36814
DG(36:4)	38	9.5	0.25441
TG(60:6)	39	9.5	-1.19485
TG(60:6)	39	12.5	-0.26884
TG(60:6)	39	15.5	0.00557
TG(60:6)	39	18.5	0.1311
TG(60:6)	39	21.5	0.32396
TG(60:6)	39	0.5	0.47951
TG(60:6)	39	3.5	0.26071
TG(60:6)	39	6.5	0.34663
TG(60:6)	39	9.5	0.262
TG(59:6)	40	9.5	-1.16252
TG(59:6)	40	12.5	-0.26506
TG(59:6)	40	15.5	-0.00696
TG(59:6)	40	18.5	0.12606
TG(59:6)	40	21.5	0.34936
TG(59:6)	40	0.5	0.4846
TG(59:6)	40	3.5	0.20039
TG(59:6)	40	6.5	0.35123
TG(59:6)	40	9.5	0.22867
TG(59:5)	41	9.5	-1.35576
TG(59:5)	41	12.5	-0.25047
TG(59:5)	41	15.5	0.02737
TG(59:5)	41	18.5	0.09231
TG(59:5)	41	21.5	0.41412
TG(59:5)	41	0.5	0.51963
TG(59:5)	41	3.5	0.3186
TG(59:5)	41	6.5	0.37703
TG(59:5)	41	9.5	0.15977
FA(22:5)	42	9.5	-0.09893
FA(22:5)	42	12.5	-0.00311
FA(22:5)	42	15.5	0.07437
FA(22:5)	42	18.5	0.16431
FA(22:5)	42	21.5	0.04787
FA(22:5)	42	0.5	0.05376
FA(22:5)	42	3.5	-0.06417
FA(22:5)	42	6.5	-0.20334
FA(22:5)	42	9.5	-0.20987
TG(60:5)	43	9.5	-1.34114
TG(60:5)	43	12.5	-0.25159
TG(60:5)	43	15.5	0.04651
TG(60:5)	43	18.5	0.11286
TG(60:5)	43	21.5	0.40717
TG(60:5)	43	0.5	0.52209
TG(60:5)	43	3.5	0.29104
TG(60:5)	43	6.5	0.38851
TG(60:5)	43	9.5	0.09807
LPE(20:4)	44	9.5	-1.1054
LPE(20:4)	44	12.5	-0.50486
LPE(20:4)	44	15.5	0.17178
LPE(20:4)	44	18.5	0.08484
LPE(20:4)	44	21.5	0.46662
LPE(20:4)	44	0.5	0.31349
LPE(20:4)	44	3.5	0.5496
LPE(20:4)	44	6.5	0.14161
LPE(20:4)	44	9.5	0.16061
PE(36:3)	45	9.5	-0.9971
PE(36:3)	45	12.5	-0.63883
PE(36:3)	45	15.5	0.01539
PE(36:3)	45	18.5	-0.01221
PE(36:3)	45	21.5	0.22662
PE(36:3)	45	0.5	0.3961
PE(36:3)	45	3.5	0.63649
PE(36:3)	45	6.5	0.50439
PE(36:3)	45	9.5	0.58775
TG(54:5)	46	9.5	-1.29405
TG(54:5)	46	12.5	-0.30682
TG(54:5)	46	15.5	0.01238
TG(54:5)	46	18.5	0.00637
TG(54:5)	46	21.5	0.45239
TG(54:5)	46	0.5	0.58009
TG(54:5)	46	3.5	0.31541
TG(54:5)	46	6.5	0.4019
TG(54:5)	46	9.5	0.06741
LPE(18:2)	47	9.5	-1.33379
LPE(18:2)	47	12.5	-0.74848
LPE(18:2)	47	15.5	0.0925
LPE(18:2)	47	18.5	0.15034
LPE(18:2)	47	21.5	0.57236
LPE(18:2)	47	0.5	0.53312
LPE(18:2)	47	3.5	0.62796
LPE(18:2)	47	6.5	0.25088
LPE(18:2)	47	9.5	0.20276
PE(36:1)	48	9.5	-1.06704
PE(36:1)	48	12.5	-0.57343
PE(36:1)	48	15.5	-0.10105
PE(36:1)	48	18.5	0.06971
PE(36:1)	48	21.5	0.33138
PE(36:1)	48	0.5	0.38907
PE(36:1)	48	3.5	0.51849
PE(36:1)	48	6.5	0.62736
PE(36:1)	48	9.5	0.39901
TG(60:5)	49	9.5	-0.78018
TG(60:5)	49	12.5	-0.31459
TG(60:5)	49	15.5	-0.27778
TG(60:5)	49	18.5	0.31608
TG(60:5)	49	21.5	0.26971
TG(60:5)	49	0.5	0.49999
TG(60:5)	49	3.5	0.13019
TG(60:5)	49	6.5	0.25994
TG(60:5)	49	9.5	0.13268
PE(36:2)	50	9.5	-0.89316
PE(36:2)	50	12.5	-0.58964
PE(36:2)	50	15.5	-0.06676
PE(36:2)	50	18.5	-0.06215
PE(36:2)	50	21.5	0.2673
PE(36:2)	50	0.5	0.36675
PE(36:2)	50	3.5	0.59938
PE(36:2)	50	6.5	0.53293
PE(36:2)	50	9.5	0.52131
TG(60:4)	51	9.5	-1.2373
TG(60:4)	51	12.5	-0.35571
TG(60:4)	51	15.5	-0.02504
TG(60:4)	51	18.5	0.03078
TG(60:4)	51	21.5	0.52475
TG(60:4)	51	0.5	0.58287
TG(60:4)	51	3.5	0.32755
TG(60:4)	51	6.5	0.49025
TG(60:4)	51	9.5	-0.20577
TG(59:4)	52	9.5	-1.22822
TG(59:4)	52	12.5	-0.33335
TG(59:4)	52	15.5	-0.05947
TG(59:4)	52	18.5	-0.00462
TG(59:4)	52	21.5	0.54899
TG(59:4)	52	0.5	0.5685
TG(59:4)	52	3.5	0.31565
TG(59:4)	52	6.5	0.50195
TG(59:4)	52	9.5	-0.17545
CE(18:3)	53	9.5	0.17988
CE(18:3)	53	12.5	-0.38851
CE(18:3)	53	15.5	0.00047
CE(18:3)	53	18.5	0.19934
CE(18:3)	53	21.5	0.37471
CE(18:3)	53	0.5	0.31542
CE(18:3)	53	3.5	-0.23585
CE(18:3)	53	6.5	-0.26026
CE(18:3)	53	9.5	-0.58557
CE(16:1)	54	9.5	0.03377
CE(16:1)	54	12.5	-0.16391
CE(16:1)	54	15.5	-0.15032
CE(16:1)	54	18.5	0.01768
CE(16:1)	54	21.5	0.54483
CE(16:1)	54	0.5	0.10468
CE(16:1)	54	3.5	-0.13439
CE(16:1)	54	6.5	0.01734
CE(16:1)	54	9.5	-0.73265
PE(P-34:1) or PE(O-34:2)	55	9.5	-0.33254
PE(P-34:1) or PE(O-34:2)	55	12.5	-0.41416
PE(P-34:1) or PE(O-34:2)	55	15.5	-0.18916
PE(P-34:1) or PE(O-34:2)	55	18.5	-0.02944
PE(P-34:1) or PE(O-34:2)	55	21.5	0.12882
PE(P-34:1) or PE(O-34:2)	55	0.5	0.23775
PE(P-34:1) or PE(O-34:2)	55	3.5	0.46552
PE(P-34:1) or PE(O-34:2)	55	6.5	0.25493
PE(P-34:1) or PE(O-34:2)	55	9.5	0.24969
PE(P-36:2) or PE(o-36:3)	56	9.5	-0.30386
PE(P-36:2) or PE(o-36:3)	56	12.5	-0.30612
PE(P-36:2) or PE(o-36:3)	56	15.5	-0.16897
PE(P-36:2) or PE(o-36:3)	56	18.5	-0.22134
PE(P-36:2) or PE(o-36:3)	56	21.5	0.19497
PE(P-36:2) or PE(o-36:3)	56	0.5	0.22408
PE(P-36:2) or PE(o-36:3)	56	3.5	0.42555
PE(P-36:2) or PE(o-36:3)	56	6.5	0.24672
PE(P-36:2) or PE(o-36:3)	56	9.5	0.28278
PE(P40:6)	57	9.5	-0.28055
PE(P40:6)	57	12.5	-0.37442
PE(P40:6)	57	15.5	-0.17801
PE(P40:6)	57	18.5	-0.25539
PE(P40:6)	57	21.5	0.13372
PE(P40:6)	57	0.5	0.26892
PE(P40:6)	57	3.5	0.6011
PE(P40:6)	57	6.5	0.20731
PE(P40:6)	57	9.5	0.26978
PE(40:6)	58	9.5	-0.31648
PE(40:6)	58	12.5	-0.2986
PE(40:6)	58	15.5	-0.07346
PE(40:6)	58	18.5	-0.37354
PE(40:6)	58	21.5	0.07338
PE(40:6)	58	0.5	0.36441
PE(40:6)	58	3.5	0.63897
PE(40:6)	58	6.5	0.24098
PE(40:6)	58	9.5	0.07758
PE(P-34:2) or PE(O-34:3)	59	9.5	-0.1767
PE(P-34:2) or PE(O-34:3)	59	12.5	-0.43203
PE(P-34:2) or PE(O-34:3)	59	15.5	-0.24255
PE(P-34:2) or PE(O-34:3)	59	18.5	-0.29885
PE(P-34:2) or PE(O-34:3)	59	21.5	0.1651
PE(P-34:2) or PE(O-34:3)	59	0.5	0.29718
PE(P-34:2) or PE(O-34:3)	59	3.5	0.48137
PE(P-34:2) or PE(O-34:3)	59	6.5	0.25452
PE(P-34:2) or PE(O-34:3)	59	9.5	0.41678
PE(P-38:6)	60	9.5	-0.2151
PE(P-38:6)	60	12.5	-0.44252
PE(P-38:6)	60	15.5	-0.18264
PE(P-38:6)	60	18.5	-0.24814
PE(P-38:6)	60	21.5	0.04844
PE(P-38:6)	60	0.5	0.24599
PE(P-38:6)	60	3.5	0.66322
PE(P-38:6)	60	6.5	0.30091
PE(P-38:6)	60	9.5	0.31296
DG(38:1)	61	9.5	0.30171
DG(38:1)	61	12.5	0.05829
DG(38:1)	61	15.5	-0.0266
DG(38:1)	61	18.5	-0.39296
DG(38:1)	61	21.5	-0.15069
DG(38:1)	61	0.5	0.18074
DG(38:1)	61	3.5	0.17392
DG(38:1)	61	6.5	0.01853
DG(38:1)	61	9.5	-0.10032
PC(P-38:6)	62	9.5	0.10588
PC(P-38:6)	62	12.5	-0.28696
PC(P-38:6)	62	15.5	-0.20083
PC(P-38:6)	62	18.5	-0.58334
PC(P-38:6)	62	21.5	-0.16227
PC(P-38:6)	62	0.5	0.36834
PC(P-38:6)	62	3.5	0.24061
PC(P-38:6)	62	6.5	0.52431
PC(P-38:6)	62	9.5	0.55485
CE(22:4)	63	9.5	0.48787
CE(22:4)	63	12.5	0.25541
CE(22:4)	63	15.5	0.15796
CE(22:4)	63	18.5	-0.47806
CE(22:4)	63	21.5	-0.09451
CE(22:4)	63	0.5	-0.22356
CE(22:4)	63	3.5	-0.09244
CE(22:4)	63	6.5	-0.05486
CE(22:4)	63	9.5	0.0326
TG(47:1)	64	9.5	-0.05773
TG(47:1)	64	12.5	-0.02521
TG(47:1)	64	15.5	0.03391
TG(47:1)	64	18.5	-0.31448
TG(47:1)	64	21.5	-0.16512
TG(47:1)	64	0.5	-0.19736
TG(47:1)	64	3.5	0.31487
TG(47:1)	64	6.5	0.59224
TG(47:1)	64	9.5	0.33367
PC(O-38:6) or PC(P-38:5)	65	9.5	-0.12304
PC(O-38:6) or PC(P-38:5)	65	12.5	-0.25982
PC(O-38:6) or PC(P-38:5)	65	15.5	0.06738
PC(O-38:6) or PC(P-38:5)	65	18.5	-0.32107
PC(O-38:6) or PC(P-38:5)	65	21.5	-0.26251
PC(O-38:6) or PC(P-38:5)	65	0.5	0.18625
PC(O-38:6) or PC(P-38:5)	65	3.5	0.2104
PC(O-38:6) or PC(P-38:5)	65	6.5	0.49717
PC(O-38:6) or PC(P-38:5)	65	9.5	0.63482
PC(32:2)	66	9.5	-0.01662
PC(32:2)	66	12.5	-0.10779
PC(32:2)	66	15.5	-0.23871
PC(32:2)	66	18.5	-0.63108
PC(32:2)	66	21.5	-0.27031
PC(32:2)	66	0.5	-0.05649
PC(32:2)	66	3.5	0.3517
PC(32:2)	66	6.5	0.70621
PC(32:2)	66	9.5	1.30216
PC(O-36:5) or PC(P-36:4)	67	9.5	0.24738
PC(O-36:5) or PC(P-36:4)	67	12.5	0.08951
PC(O-36:5) or PC(P-36:4)	67	15.5	0.0515
PC(O-36:5) or PC(P-36:4)	67	18.5	-0.08646
PC(O-36:5) or PC(P-36:4)	67	21.5	-0.36084
PC(O-36:5) or PC(P-36:4)	67	0.5	-0.51086
PC(O-36:5) or PC(P-36:4)	67	3.5	-0.05606
PC(O-36:5) or PC(P-36:4)	67	6.5	0.61225
PC(O-36:5) or PC(P-36:4)	67	9.5	0.38252
PC(O-38:6) or PC(P-38:5)	68	9.5	-0.06109
PC(O-38:6) or PC(P-38:5)	68	12.5	0.04615
PC(O-38:6) or PC(P-38:5)	68	15.5	0.07053
PC(O-38:6) or PC(P-38:5)	68	18.5	-0.12332
PC(O-38:6) or PC(P-38:5)	68	21.5	-0.23501
PC(O-38:6) or PC(P-38:5)	68	0.5	-0.27587
PC(O-38:6) or PC(P-38:5)	68	3.5	-0.005
PC(O-38:6) or PC(P-38:5)	68	6.5	0.6948
PC(O-38:6) or PC(P-38:5)	68	9.5	0.4069
Cer(d40:2)	69	9.5	0.23903
Cer(d40:2)	69	12.5	0.52315
Cer(d40:2)	69	15.5	0.10504
Cer(d40:2)	69	18.5	-0.14866
Cer(d40:2)	69	21.5	-0.16438
Cer(d40:2)	69	0.5	-0.72641
Cer(d40:2)	69	3.5	-0.19807
Cer(d40:2)	69	6.5	0.26048
Cer(d40:2)	69	9.5	0.02383
PC(O-36:4) or PC(P-36:3)	70	9.5	-0.12316
PC(O-36:4) or PC(P-36:3)	70	12.5	-0.12442
PC(O-36:4) or PC(P-36:3)	70	15.5	0.19053
PC(O-36:4) or PC(P-36:3)	70	18.5	-0.22189
PC(O-36:4) or PC(P-36:3)	70	21.5	-0.18037
PC(O-36:4) or PC(P-36:3)	70	0.5	-0.11435
PC(O-36:4) or PC(P-36:3)	70	3.5	0.08464
PC(O-36:4) or PC(P-36:3)	70	6.5	0.44727
PC(O-36:4) or PC(P-36:3)	70	9.5	0.56992
PC(32:1)	71	9.5	0.31126
PC(32:1)	71	12.5	0.17188
PC(32:1)	71	15.5	0.36541
PC(32:1)	71	18.5	0.21334
PC(32:1)	71	21.5	-0.52504
PC(32:1)	71	0.5	-1.03132
PC(32:1)	71	3.5	0.0641
PC(32:1)	71	6.5	0.41373
PC(32:1)	71	9.5	0.41995
PC(38:4)	72	9.5	-0.26386
PC(38:4)	72	12.5	-0.17151
PC(38:4)	72	15.5	0.18436
PC(38:4)	72	18.5	0.00684
PC(38:4)	72	21.5	-0.40073
PC(38:4)	72	0.5	-0.05072
PC(38:4)	72	3.5	0.14044
PC(38:4)	72	6.5	0.50763
PC(38:4)	72	9.5	0.71037
LPC(14:0)	73	9.5	-0.12412
LPC(14:0)	73	12.5	0.15746
LPC(14:0)	73	15.5	-0.29511
LPC(14:0)	73	18.5	0.00087
LPC(14:0)	73	21.5	-0.11932
LPC(14:0)	73	0.5	-0.46391
LPC(14:0)	73	3.5	-0.03667
LPC(14:0)	73	6.5	0.35779
LPC(14:0)	73	9.5	1.58764
PC(O-34:3) or PC(P-34:2)	74	9.5	-0.31
PC(O-34:3) or PC(P-34:2)	74	12.5	-0.12747
PC(O-34:3) or PC(P-34:2)	74	15.5	0.09419
PC(O-34:3) or PC(P-34:2)	74	18.5	-0.11783
PC(O-34:3) or PC(P-34:2)	74	21.5	-0.09599
PC(O-34:3) or PC(P-34:2)	74	0.5	-0.13404
PC(O-34:3) or PC(P-34:2)	74	3.5	0.09684
PC(O-34:3) or PC(P-34:2)	74	6.5	0.5711
PC(O-34:3) or PC(P-34:2)	74	9.5	0.63547
PC(O-34:4) or PC(P-34:3)	75	9.5	0.15294
PC(O-34:4) or PC(P-34:3)	75	12.5	-0.08916
PC(O-34:4) or PC(P-34:3)	75	15.5	0.34872
PC(O-34:4) or PC(P-34:3)	75	18.5	0.12104
PC(O-34:4) or PC(P-34:3)	75	21.5	-0.27509
PC(O-34:4) or PC(P-34:3)	75	0.5	-0.62412
PC(O-34:4) or PC(P-34:3)	75	3.5	-0.103
PC(O-34:4) or PC(P-34:3)	75	6.5	0.17229
PC(O-34:4) or PC(P-34:3)	75	9.5	0.89787
PC(O-36:3) or PC(P-36:2)	76	9.5	-0.06227
PC(O-36:3) or PC(P-36:2)	76	12.5	0.04496
PC(O-36:3) or PC(P-36:2)	76	15.5	0.34745
PC(O-36:3) or PC(P-36:2)	76	18.5	-0.075
PC(O-36:3) or PC(P-36:2)	76	21.5	-0.29622
PC(O-36:3) or PC(P-36:2)	76	0.5	-0.21949
PC(O-36:3) or PC(P-36:2)	76	3.5	-0.09035
PC(O-36:3) or PC(P-36:2)	76	6.5	0.12397
PC(O-36:3) or PC(P-36:2)	76	9.5	0.65584
PC(40:5)	77	9.5	-0.19463
PC(40:5)	77	12.5	-0.15031
PC(40:5)	77	15.5	-0.02511
PC(40:5)	77	18.5	0.36979
PC(40:5)	77	21.5	-0.37721
PC(40:5)	77	0.5	-0.2708
PC(40:5)	77	3.5	0.04841
PC(40:5)	77	6.5	0.45874
PC(40:5)	77	9.5	0.81326
PC(O-34:2) or PC(P-34:1)	78	9.5	-0.20823
PC(O-34:2) or PC(P-34:1)	78	12.5	0.16494
PC(O-34:2) or PC(P-34:1)	78	15.5	0.22422
PC(O-34:2) or PC(P-34:1)	78	18.5	0.01855
PC(O-34:2) or PC(P-34:1)	78	21.5	-0.12561
PC(O-34:2) or PC(P-34:1)	78	0.5	-0.45624
PC(O-34:2) or PC(P-34:1)	78	3.5	-0.09013
PC(O-34:2) or PC(P-34:1)	78	6.5	0.39498
PC(O-34:2) or PC(P-34:1)	78	9.5	0.29875
PC(O-32:1) or PC(P-32:0)	79	9.5	-0.15447
PC(O-32:1) or PC(P-32:0)	79	12.5	0.12024
PC(O-32:1) or PC(P-32:0)	79	15.5	0.31915
PC(O-32:1) or PC(P-32:0)	79	18.5	-0.03288
PC(O-32:1) or PC(P-32:0)	79	21.5	-0.13156
PC(O-32:1) or PC(P-32:0)	79	0.5	-0.49689
PC(O-32:1) or PC(P-32:0)	79	3.5	-0.1568
PC(O-32:1) or PC(P-32:0)	79	6.5	0.32549
PC(O-32:1) or PC(P-32:0)	79	9.5	0.39216
TG(45:1)	80	9.5	-0.19388
TG(45:1)	80	12.5	0.166
TG(45:1)	80	15.5	0.23707
TG(45:1)	80	18.5	-0.0344
TG(45:1)	80	21.5	-0.17291
TG(45:1)	80	0.5	-0.23363
TG(45:1)	80	3.5	0.13108
TG(45:1)	80	6.5	0.04773
TG(45:1)	80	9.5	0.40236
TG(45:0)	81	9.5	0.17182
TG(45:0)	81	12.5	-0.02826
TG(45:0)	81	15.5	0.15965
TG(45:0)	81	18.5	0.09828
TG(45:0)	81	21.5	-0.09316
TG(45:0)	81	0.5	-0.15209
TG(45:0)	81	3.5	-0.19617
TG(45:0)	81	6.5	-0.13587
TG(45:0)	81	9.5	0.39832
PC(O-36:3) or PC(P-36:2)	82	9.5	-0.21462
PC(O-36:3) or PC(P-36:2)	82	12.5	0.05772
PC(O-36:3) or PC(P-36:2)	82	15.5	0.26088
PC(O-36:3) or PC(P-36:2)	82	18.5	0.00772
PC(O-36:3) or PC(P-36:2)	82	21.5	-0.13689
PC(O-36:3) or PC(P-36:2)	82	0.5	-0.27666
PC(O-36:3) or PC(P-36:2)	82	3.5	-0.0829
PC(O-36:3) or PC(P-36:2)	82	6.5	0.32256
PC(O-36:3) or PC(P-36:2)	82	9.5	0.29476
PC(O-36:2) or PC(P-36:1)	83	9.5	-0.32516
PC(O-36:2) or PC(P-36:1)	83	12.5	0.22925
PC(O-36:2) or PC(P-36:1)	83	15.5	0.18955
PC(O-36:2) or PC(P-36:1)	83	18.5	0.07148
PC(O-36:2) or PC(P-36:1)	83	21.5	-0.082
PC(O-36:2) or PC(P-36:1)	83	0.5	-0.33089
PC(O-36:2) or PC(P-36:1)	83	3.5	-0.10814
PC(O-36:2) or PC(P-36:1)	83	6.5	0.28143
PC(O-36:2) or PC(P-36:1)	83	9.5	0.16997
DG( 32:1)	84	9.5	-0.2628
DG( 32:1)	84	12.5	0.05967
DG( 32:1)	84	15.5	0.20019
DG( 32:1)	84	18.5	0.05005
DG( 32:1)	84	21.5	-0.1261
DG( 32:1)	84	0.5	-0.20502
DG( 32:1)	84	3.5	-0.05682
DG( 32:1)	84	6.5	0.21373
DG( 32:1)	84	9.5	0.15671
PC(34:1)	85	9.5	-0.07205
PC(34:1)	85	12.5	-0.25085
PC(34:1)	85	15.5	0.43528
PC(34:1)	85	18.5	0.40242
PC(34:1)	85	21.5	-0.34521
PC(34:1)	85	0.5	-0.31566
PC(34:1)	85	3.5	-0.29208
PC(34:1)	85	6.5	0.22114
PC(34:1)	85	9.5	0.4226
CE(18:2)-OH	86	9.5	0.43049
CE(18:2)-OH	86	12.5	0.35549
CE(18:2)-OH	86	15.5	0.2266
CE(18:2)-OH	86	18.5	0.20155
CE(18:2)-OH	86	21.5	0.02669
CE(18:2)-OH	86	0.5	-0.4421
CE(18:2)-OH	86	3.5	-0.52778
CE(18:2)-OH	86	6.5	-0.51918
CE(18:2)-OH	86	9.5	-0.17486
PC(38:3)	87	9.5	-0.44602
PC(38:3)	87	12.5	-0.09397
PC(38:3)	87	15.5	0.21219
PC(38:3)	87	18.5	0.06575
PC(38:3)	87	21.5	-0.06452
PC(38:3)	87	0.5	-0.15594
PC(38:3)	87	3.5	0.04799
PC(38:3)	87	6.5	0.44067
PC(38:3)	87	9.5	0.46539
PI(35:2)	88	9.5	-0.54422
PI(35:2)	88	12.5	-0.18568
PI(35:2)	88	15.5	0.09735
PI(35:2)	88	18.5	-0.00777
PI(35:2)	88	21.5	0.123
PI(35:2)	88	0.5	-0.15986
PI(35:2)	88	3.5	0.10378
PI(35:2)	88	6.5	0.18594
PI(35:2)	88	9.5	1.1474
PC(O-34:1) or PC(P-34:0)	89	9.5	-0.43083
PC(O-34:1) or PC(P-34:0)	89	12.5	0.14376
PC(O-34:1) or PC(P-34:0)	89	15.5	0.23611
PC(O-34:1) or PC(P-34:0)	89	18.5	0.1482
PC(O-34:1) or PC(P-34:0)	89	21.5	-0.08206
PC(O-34:1) or PC(P-34:0)	89	0.5	-0.39606
PC(O-34:1) or PC(P-34:0)	89	3.5	-0.07189
PC(O-34:1) or PC(P-34:0)	89	6.5	0.39186
PC(O-34:1) or PC(P-34:0)	89	9.5	0.19473

[truncated: 17 more sheets: Fig 3c, Fig 4a, Fig 4b, Fig 4c, Fig 4d, Fig 4e, Fig 4f, Fig 5a, Fig 5b, Fig 5c, Fig 5d, Fig 6a, Fig 6b, Fig 6c, Fig 6d, Fig 6e, Fig 6f]
